# Supplementary material for: Enhanced Polar Auxin Transport and Reduced Brassinosteroid Activity Drive Internode Elongation in Chinese Fir (Cunninghamia lanceolata)
Source: Plants (Basel). 2026 May 5;15(9):1411. doi: 10.3390/plants15091411 (PMC13164657; doi:10.3390/plants15091411)
Supplement: Supplementary file 1 [file plants-15-01411-s001.zip]

Archive with 9 entries (9 files):
- Figure_S1.pdf
- Figure_S2.pdf
- Figure_S3.pdf
- Table S1. List of 13 Clones.xlsx
- Table S2. All DEGs FPKM value.xlsx
- Table S3. Information of KEGG enrichment.xlsx
- Table S4. ID list of the genes in the pink module.xlsx
- Table S5. KEGG enrich analysis of the Pink module genes.xlsx
- Table S6. Top 20 (Degree) genes in Pink Module.xlsx
