# Supplementary material for: Enhanced Polar Auxin Transport and Reduced Brassinosteroid Activity Drive Internode Elongation in Chinese Fir (Cunninghamia lanceolata)
Source: Plants (Basel). 2026 May 5;15(9):1411. doi: 10.3390/plants15091411 (PMC13164657; doi:10.3390/plants15091411)
Supplement: Supplementary file 1 [file plants-15-01411-s001.zip › Table S1. List of 13 Clones.xlsx]

## Sheet: Sheet1
Table S1. List of 13 Clones
Clone	Name
C1	Yang061
C2	Yang020
C3	Yue301
C4	Yue302
C5	Yue304
C6	Yue503
C7	Zhe3
C8	Zhe6
C9	Zhe13
C10	Zhe24
C11	YueTL5
C12	YueTC7
C13	YueSK7
