# Supplementary material for: Enhanced Polar Auxin Transport and Reduced Brassinosteroid Activity Drive Internode Elongation in Chinese Fir (Cunninghamia lanceolata)
Source: Plants (Basel). 2026 May 5;15(9):1411. doi: 10.3390/plants15091411 (PMC13164657; doi:10.3390/plants15091411)
Supplement: Supplementary file 1 [file plants-15-01411-s001.zip › Table S2. All DEGs FPKM value.xlsx]

## Sheet: Table S1. All DEGs FPKM value
Table S2. All DEGs FPKM value
#ID	Index	LB_C1_1	LB_C1_2	LB_C1_3	LB_C11_1	LB_C11_2	LB_C11_3	UP_C1_1	UP_C1_2	UP_C1_3	UP_C11_1	UP_C11_2	UP_C11_3	AB_C1_1	AB_C1_2	AB_C1_3	AB_C11_1	AB_C11_2	AB_C11_3
Cl20396	Cula0020396	82.7517	43.6046	24.4466	24.8377	18.0434	65.8837	66.0453	33.5323	17.026	4.16858	27.1166	36.3412	59.7291	21.1648	21.3358	35.0828	24.366	40.9625
Cl20391	Cula0020391	0.195751	0.182205	0.041261	26.5132	19.0203	15.7539	0.226289	0.253229	0.090659	37.5325	33.4665	32.3832	0.126264	0.194114	0.096761	15.7656	44.5562	14.5279
NewGene_11118	CLnGene11118	113.003	147.036	192.907	81.2071	239.186	107.383	7.41371	3.11237	3.74616	2.24892	21.8646	1.95529	235.33	73.8713	43.1105	113.256	59.249	239.303
Cl00794	Cula0000794	1.88315	1.63333	2.13248	0.793325	1.06242	0.608075	1.98368	1.77764	1.78221	0.793912	0.924404	1.40769	1.61895	1.91651	1.67658	0.449616	1.0741	0.917228
Cl00796	Cula0000796	1.91296	2.30214	2.08353	6.99625	9.08474	19.9719	0.624498	0	0.237144	1.56882	7.3933	16.9399	2.02565	0.310558	0.623238	2.83506	4.98369	21.8111
Cl00790	Cula0000790	6.64159	4.80388	5.99533	0	0	0	6.32048	5.28138	2.254	0	0	0	7.68019	4.37311	4.4646	0	0	0
Cl20515	Cula0020515	8.90598	9.46058	3.79185	4.66391	2.09068	0.294448	3.50673	1.92111	1.57392	0.51863	0.579035	0.046966	4.95321	5.4942	1.9506	15.9812	3.64352	1.05425
Cl07161	Cula0007161	10.5029	31.9643	23.5714	43.2673	43.143	59.4697	8.19367	13.6541	19.1001	26.7728	40.8742	44.9566	14.0732	7.66242	15.1692	43.1207	26.5453	78.7313
NewGene_17878	CLnGene17878	0.35443	0.495989	0.660304	0	0	0	0.17372	0.193736	0.286796	0.127967	0	0	0.324204	0.733263	0.49943	0	0.055991	0
NewGene_17879	CLnGene17879	0.561241	0.478302	1.43946	0	0	0	0.43151	0.086175	0.334605	0	0	0	0.162959	1.23634	0.210423	0	0	0
Cl21119	Cula0021119	4.01545	3.97331	3.81202	1.90272	3.20299	1.90118	3.05804	2.99794	3.2651	3.02885	3.10543	4.11273	2.39199	3.6277	3.87303	2.49962	3.48903	2.44351
Cl06980	Cula0006980	83.2542	107.83	87.9264	44.8467	30.4244	41.8115	71.8224	49.6956	51.2345	19.7362	35.6026	26.8891	196.024	100.157	73.8162	57.0328	30.1448	27.2188
Cl07053	Cula0007053	0	0	0.036395	0.033059	0	0.193258	3.91541	2.14357	8.71232	0.100715	0.724423	1.3593	0.053943	0.096962	0.055051	0	0.25489	0.047526
Cl07056	Cula0007056	1.33629	1.07709	0.685323	3.30295	4.1808	1.38687	0.729632	0.884246	1.63345	3.3353	3.24727	2.50099	0.712791	1.03246	1.39477	3.10576	4.75852	3.30364
Cl07057	Cula0007057	0.132504	0.171158	0.297277	0.027154	0.154412	0	0.924278	1.24587	1.53554	0.069037	0.209717	0.026519	0.061479	0.348837	0.831367	0.077853	0.102769	0
NewGene_17250	CLnGene17250	14.9258	14.7162	17.6878	8.52884	11.4602	7.78724	13.2077	10.9722	13.1367	10.0051	10.8977	7.14352	17.6577	18.722	17.101	8.80099	13.2292	7.9951
NewGene_17258	CLnGene17258	3.57163	5.51469	2.04204	1.14729	1.24406	2.54733	11.783	7.77442	6.2932	1.45606	4.2797	7.31137	8.61897	6.94637	5.21261	0.427798	1.82005	2.73406
Cl12858	Cula0012858	3.38505	1.76567	0.431385	15.3034	3.4441	1.95847	3.33271	1.0316	1.80695	29.5688	6.22488	0.466129	0.709875	0.253414	0.766944	10.245	3.09252	1.18329
Cl12859	Cula0012859	2.56442	2.10939	1.24395	0.397422	0.024759	1.05357	4.35099	4.10097	1.03497	0.503406	1.10294	0.575085	0.230678	0	0.269881	0.309123	2.31654	0.118974
Cl01061	Cula0001061	22.4034	32.9974	29.3792	22.4869	25.3687	9.3511	9.49977	8.1845	7.47214	9.62995	15.5087	6.28643	47.096	17.4188	14.7188	20.7257	13.6994	12.7136
NewGene_12758	CLnGene12758	18.7602	22.9778	25.025	0	0	0	26.0825	31.9414	35.7807	0	0	0	23.7442	20.7964	21.2004	0	0	0
NewGene_12757	CLnGene12757	2.74526	2.12425	3.08391	0.412962	0.746884	0.318203	1.66344	1.1398	0.610539	0.400261	1.10698	0.316741	2.57368	3.10447	1.78773	0.882946	0.28135	0.994611
Cl28391	Cula0028391	4.35891	3.2264	2.28365	6.76258	2.72954	19.4807	4.35521	4.58279	2.59699	5.78749	6.19547	21.2248	3.7279	1.6546	2.78598	6.76711	6.20139	13.2442
Cl14187	Cula0014187	1.06253	0.445457	0.884834	7.34075	2.79095	27.4701	2.547	2.77101	1.11141	2.08011	5.21927	17.6866	0.678333	0.843874	0.664132	4.58039	3.00917	13.6124
NewGene_14750	CLnGene14750	0.456272	0.879065	2.2538	0	0	0	2.18066	3.12774	3.67517	0	0	0	1.29709	1.32134	2.18128	0	0	0
NewGene_10989	CLnGene10989	1.42892	2.30266	2.95716	1.22539	3.81034	0.566372	0.086021	0.268302	0.366648	4.22399	3.00897	10.9092	3.40778	1.19754	0.79988	1.46412	2.85918	1.41288
Cl05365	Cula0005365	0.106697	0.33838	0.705667	0.256244	0	0.29851	0.302783	0.304288	0.119338	0.413217	0.206185	0.198874	0.28766	0.225579	0	0	0	0.120386
NewGene_10981	CLnGene10981	1.51649	2.31051	1.85951	0.080288	0.196229	0.257655	2.19126	2.5702	2.14384	0	0.111603	0.414786	2.68052	2.50112	1.85566	0.264558	0.368427	0.139208
NewGene_10987	CLnGene10987	0.38187	1.00705	1.22686	0.316078	0.110112	0.107312	0	0	0	0	0	0	2.34133	0.770679	0.849361	0.331597	0.047352	0.290901
Cl34267	Cula0034267	58.1315	7.33959	14.1249	114.253	6.0151	145.097	36.0924	10.0428	2.15341	25.1572	81.604	0.186909	14.276	12.6026	7.0231	77.9861	12.2809	90.7133
Cl14728	Cula0014728	5.70088	4.72243	6.63715	2.65136	5.21755	5.4235	4.24638	5.47665	6.43214	2.46014	4.43935	3.86468	3.91114	5.96703	6.70055	2.71773	4.08786	6.99838
Cl14725	Cula0014725	0.19425	0.321977	0.199533	0	0	0	0.066342	0	0.384418	0	0	0	0.396561	0.281928	0.272832	0	0	0
NewGene_13066	CLnGene13066	0	0	0	25.6944	65.5567	7.08906	0	0	0	17.1632	14.8943	5.56051	0	0.039774	0	27.9738	5.79273	22.2835
Cl34261	Cula0034261	35.6804	41.2591	38.173	29.005	25.3198	23.6374	31.8084	32.7598	31.5319	24.6487	23.2895	54.1072	36.8884	28.0503	35.3315	28.9487	19.6354	20.6184
Cl00858	Cula0000858	6.70183	5.46981	6.92485	4.8082	1.7002	7.18377	5.79444	8.34453	6.32675	2.79643	2.59069	3.22098	5.94739	5.61966	4.1258	3.111	2.21191	3.03028
NewGene_15802	CLnGene15802	2.83571	1.04778	1.86856	0	0	0.084519	2.31894	1.37061	1.86173	0.044057	0	3.2341	1.74971	3.04468	2.22154	0	0.036155	0
NewGene_7759	CLnGene7759	1.64982	2.35411	1.19568	2.43836	4.8696	10.3378	0.974531	1.9387	1.69941	1.67398	3.42609	13.0293	0.960694	1.44461	1.53828	3.73718	2.02977	9.52822
NewGene_7754	CLnGene7754	8.68937	6.11782	6.26367	2.69952	4.24535	2.73465	8.47616	8.34713	6.35017	2.17924	2.86448	2.86126	6.53346	6.32769	6.58383	3.76052	4.13075	3.98031
NewGene_1345	CLnGene1345	10.3271	12.5756	17.5833	2.5926	7.37781	1.60471	10.9858	11.7766	17.4968	1.7195	4.5002	0.025145	12.2516	21.0697	23.4147	4.91742	7.48488	7.36564
NewGene_1341	CLnGene1341	0	0	0	0	0.071732	0	0	0	0.001087	0	0	0	0	0.014317	0	0	0.036504	0.16079
Cl17001	Cula0017001	5.38883	5.36003	3.42776	5.21854	2.9954	6.13879	10.2811	13.054	12.3587	13.0482	10.3908	13.1586	5.3342	5.37392	10.0761	1.92308	6.22517	5.26934
NewGene_3275	CLnGene3275	0	0.476727	0.498241	0.584428	1.21985	1.12655	0.515726	0.469817	0.860391	0.623382	1.81442	1.858	0.237784	0.488909	0.522653	1.18019	1.448	0.682108
Cl16766	Cula0016766	0	0	0	0.405187	0.573763	1.01327	0	0	0	0.498905	0.637894	3.43967	0	0	0	0.457462	0.830643	1.30543
Cl06048	Cula0006048	0.211318	0.16136	0.117288	0.227801	0.090653	0.196922	0.309091	0.25287	0.142278	0.051086	0.283941	0.197826	0.13738	0.06157	0.063222	0.213516	0.098971	0.382735
Cl08912	Cula0008912	1.36693	3.91815	0.316989	11.9254	39.5344	1.66686	0.911503	0.984532	2.00229	18.1224	24.2238	0.667092	0.262034	1.16884	2.16137	2.05937	11.6827	9.9231
Cl34943	Cula0034943	0.23001	0.195984	0.318707	0.379716	0.204934	0.248182	0.048364	0.072809	0	0	0.15081	0.356338	0.012973	0.052799	0.134457	0.401341	0.428069	0.220517
NewGene_16868	CLnGene16868	3.35448	2.23548	1.40646	6.23738	2.15207	8.35327	6.25077	4.93205	3.52488	12.0861	10.96	3.25559	2.29844	1.81099	3.32687	5.18112	9.01663	5.04424
NewGene_16860	CLnGene16860	0.140307	0.30107	0	0.461816	0.762278	0.477934	0.380845	0.256932	0.265574	0.669984	0.551819	0.914311	0.215971	0.104699	0.198551	0.240572	0.480809	0.396335
NewGene_16864	CLnGene16864	0.790552	1.23522	1.43457	1.35775	2.59448	2.65475	1.31243	2.83753	2.29676	2.77941	3.70229	10.9148	1.25995	1.25587	2.01412	1.25998	4.78901	1.63381
NewGene_2580	CLnGene2580	1.25558	0.670806	0.772257	3.34326	1.54947	3.48317	0.89227	0.265125	0.09703	0.135504	1.75452	0.167494	1.9027	0.438461	0.614408	3.35422	1.35209	7.55693
Cl17731	Cula0017731	4.27836	3.94629	4.67372	1.40788	2.55822	0.661294	3.40443	3.87452	3.42731	2.53064	2.26492	1.37152	3.89023	5.71558	3.67977	1.51002	2.45978	1.32543
NewGene_3187	CLnGene3187	0.052976	0.07527	0.06596	0	0	0	0.051659	0.06352	0.089431	0	0	0	0.071272	0.029555	0	0	0	0
NewGene_2635	CLnGene2635	0.594446	0.322878	0.294454	0.227957	0.043234	0.071401	0.684118	0.86989	0.393763	0.046269	0.188241	0.113969	0.871492	0.474091	0.793091	0.17803	0.389278	0.068599
Cl13849	Cula0013849	7.57593	4.79046	5.62325	6.79485	2.97649	12.7513	9.76072	2.76382	1.52991	2.0203	3.23209	0	9.84255	3.74995	4.75634	2.77976	4.72744	8.32235
Cl13840	Cula0013840	10.5251	10.5472	13.208	46.0716	40.5755	47.2259	11.6618	12.6303	16.2427	40.6014	38.6318	35.762	17.8538	13.7417	15.7957	55.0058	46.332	44.5096
Cl13842	Cula0013842	2.44639	6.80968	1.79806	16.4423	29.6654	7.76711	1.39086	1.34407	2.95818	23.8921	12.8879	12.501	1.07764	0.852783	4.15868	7.64643	5.64703	11.6936
Cl19803	Cula0019803	1.58134	2.56352	3.35309	2.18844	2.87232	1.85683	8.43795	10.6752	6.13062	8.76362	3.55642	5.13406	2.73696	2.23119	5.5648	3.67022	1.14664	3.95655
Cl08263	Cula0008263	2.60871	1.82928	2.3817	4.13361	3.06575	8.19903	4.44718	5.79649	3.10522	6.06275	7.11786	12.5585	2.07439	1.31409	2.59787	2.9116	4.01665	6.25997
Cl00071	Cula0000071	8.79448	10.5257	21.4055	0.22897	0.277864	0	12.652	20.714	24.7759	0	0.425622	0.098254	10.4477	15.8749	21.256	0.076861	0.307835	0.087986
Cl00073	Cula0000073	7.43171	8.04006	8.20125	7.31017	10.3889	4.40491	5.91514	6.4735	7.811	6.89909	6.32973	3.06495	7.47804	10.0232	8.89412	12.4881	10.923	6.56812
Cl08268	Cula0008268	1.47417	1.34612	0.991037	1.0472	0.847114	1.56748	1.57537	1.63111	1.31625	1.30143	1.66745	2.51264	1.42567	1.20918	1.76751	0.557462	0.893141	1.16267
Cl09799	Cula0009799	218.62	1.51214	5.05976	871.882	2.68235	1914	20.5049	13.6738	1.15343	45.2161	23.9835	855.129	2.41809	27.3363	5.64867	39.334	4.3487	582.149
NewGene_7038	CLnGene7038	3.28021	1.62952	2.75068	2.87433	2.14088	6.41978	2.78565	2.01273	2.22489	1.41467	1.42854	25.1063	3.80757	2.53056	3.44526	2.95983	2.05144	5.05555
NewGene_7034	CLnGene7034	0.560336	1.41119	1.4012	3.51634	2.49913	5.28569	1.97872	1.2222	2.03701	4.52566	3.51722	17.1772	1.792	2.12732	2.49764	4.91637	2.00676	4.57699
NewGene_12419	CLnGene12419	4.6949	3.65243	3.28624	7.47129	6.94504	8.39835	6.03038	4.21454	4.47433	9.12663	9.20018	14.4088	3.82466	3.33127	4.75737	6.22175	6.9171	8.53946
Cl32458	Cula0032458	3.5775	8.75945	22.99	4.68661	13.7191	6.2446	18.6323	27.7008	26.6379	1.56155	14.3201	6.24935	26.924	55.4456	38.9464	10.9844	13.7041	10.2669
Cl20436	Cula0020436	3.14667	7.73162	3.74021	16.9891	10.8363	0.94816	3.32202	4.00484	2.26864	11.1624	4.88947	0.929436	4.3058	2.08643	7.78532	11.8247	6.76092	2.42896
Cl09139	Cula0009139	135.201	65.2461	61.5986	143.306	96.2238	99.4549	111.385	82.7143	77.2295	163.516	61.9601	72.9081	50.0358	37.4582	60.709	168.314	80.257	56.8244
Cl09132	Cula0009132	2.79557	1.72365	0.978105	3.42909	2.46563	2.73853	6.05568	6.76595	4.41149	2.03356	1.89214	3.0619	1.51848	0.976101	2.98245	0.533776	0.910087	2.60064
Cl09131	Cula0009131	1.2816	1.74916	3.71407	1.04949	1.67728	1.11757	1.68023	2.58765	2.6208	0.71556	1.70169	0.949913	1.34436	3.15745	1.77018	1.68544	1.73953	1.26797
Cl09134	Cula0009134	0.419589	0.414329	0	32.5171	5.29684	2.85784	0.232828	0.146895	0	13.7436	8.32173	0.956378	0	0.051298	0	23.4896	1.03265	3.61445
Cl34126	Cula0034126	32.3419	38.3221	27.9782	68.3936	39.9928	25.512	17.4887	11.1548	8.93971	26.2702	25.3913	24.9276	29.3724	26.4379	16.6319	98.4112	27.5054	27.7325
Cl34122	Cula0034122	0.229163	0.230954	0.229116	0.936354	0.13757	5.90399	0.235187	0.411049	0.103939	0.36268	0.176113	3.21797	0.14111	0.145549	0.066477	0.460042	0.051527	1.75021
Cl34128	Cula0034128	108.145	131.842	147.614	184.7	293.982	283.354	350.779	385.569	377.905	171.271	360.357	299.574	301.107	236.886	211.364	385.929	284.084	442.771
Cl33479	Cula0033479	1.75387	1.19002	1.63972	3.51714	0.657042	6.80608	1.57513	0.845262	0.133785	0.405718	1.82827	1.60829	1.20986	0.618272	0.360852	1.20552	0.160933	6.2216
Cl33473	Cula0033473	0.466811	0.698823	1.20751	1.37959	2.41152	3.59666	0	0.288418	0.306225	0.719063	2.35595	1.33122	0.830721	1.46287	0.707064	1.15478	1.64178	4.108
Cl33471	Cula0033471	5.83888	10.098	23.8517	1.87484	4.2765	1.47349	4.47625	8.3757	8.04953	2.25823	3.44193	1.72609	3.15277	12.9353	7.52196	5.59276	3.1455	3.06544
Cl33475	Cula0033475	1.14799	2.65301	6.56109	0.622061	2.77286	1.24606	1.39988	2.7332	3.0982	0.598552	1.50866	1.24897	1.2603	5.04559	3.36035	1.71816	2.27026	2.58117
Cl21357	Cula0021357	0	0	0	0	0	0	0	0	0	0.023745	0	0	0	0	0	0	0	0
Cl21359	Cula0021359	0.073173	0.25854	0	0.041643	0.097011	0	0.255796	0.256336	0.032741	0.057558	0	0	0	0	0.07138	0	0	0
Cl29167	Cula0029167	0.119476	0.119778	0.045488	23.8592	42.3784	12.5472	0.090556	0.247146	0.154728	55.9093	38.2033	31.9364	0.090042	0	0.195438	9.47537	16.0931	15.9212
Cl24451	Cula0024451	1.88326	0.536518	0.736798	6.85442	0.879033	31.6154	3.52262	6.29427	2.37275	5.49007	3.99264	12.5136	0.721514	0.589986	0.859379	0.478465	0.786167	10.9933
Cl24457	Cula0024457	1.42497	2.39252	1.97561	0.317223	0.583556	0.159259	0.852231	1.24076	2.40039	0.179471	0.169321	0	2.21623	1.7893	1.76557	0.365463	0.559958	0.240329
NewGene_4098	CLnGene4098	6.79095	3.80725	2.84253	0.588871	0.176805	0.20497	3.51732	3.36273	1.81651	0.96829	0.734529	1.07134	4.39278	2.70469	2.39065	0.239851	0.496141	0.180794
Cl23860	Cula0023860	140.07	167.774	129.98	127.165	132.104	11.9249	68.8929	49.0698	34.285	18.7125	48.5914	6.69179	117.577	95.5527	41.1542	421.281	114.07	35.6354
Cl23867	Cula0023867	0.547509	0.687467	0.582316	0.260402	0.762463	1.73314	1.2606	0.713327	0.84855	0.589538	1.11426	1.17963	1.20231	0.48714	0.929642	0.563429	0.72665	1.02961
Cl23866	Cula0023866	3.77322	3.44929	3.60779	10.3524	16.9388	29.8728	3.51408	4.38756	4.72243	4.28016	9.99827	51.8455	3.12066	3.15729	4.65201	11.8828	3.32848	24.2025
Cl13022	Cula0013022	1.31613	0.251911	0.727199	7.50417	0.16748	46.2125	2.40849	3.51145	1.10761	3.01003	2.51599	14.2154	0.523405	0.748815	0.86991	0.774908	0.26608	11.8194
Cl19045	Cula0019045	11.568	13.3764	15.8844	4.54487	8.8814	7.26146	19.5815	27.4429	23.2209	7.46195	15.4356	6.38497	12.3485	20.8294	20.7243	5.79578	18.4662	7.612
Cl04211	Cula0004211	26.0917	28.7449	28.7021	31.9111	33.9386	36.3501	30.4786	32.0323	29.8614	31.5746	33.59	40.7275	28.9549	36.9731	30.9217	27.682	38.4396	29.8625
Cl04212	Cula0004212	6.79293	11.7493	11.6377	0	0.55134	0	11.4275	12.2734	16.4875	0	0	0.23341	16.3016	10.9567	12.3012	0	0.299553	0
Cl04214	Cula0004214	1.00775	1.93057	2.41619	0.902129	2.63433	0.710331	0.183612	0.310828	0.133503	0.044684	0.326639	0	1.28378	1.8594	0.553384	1.50901	1.18649	2.44685
Cl29834	Cula0029834	7.58247	6.14257	4.88785	14.9144	6.18027	15.5543	5.3828	4.50531	2.32838	6.27994	5.96477	0.762111	4.7902	3.35762	2.52636	11.2413	5.86461	19.9153
Cl22114	Cula0022114	19.283	3.25377	4.74242	45.6448	2.99346	681.095	5.46883	3.91804	0.504729	5.27553	2.90423	15.2926	7.49712	5.40193	1.56386	12.2888	2.6449	170.524
Cl23247	Cula0023247	1.58489	1.8836	1.57635	3.68253	2.4841	3.17503	2.38618	3.63562	4.33865	5.65096	2.71544	4.22607	1.02921	1.30006	2.96254	2.60419	2.22133	3.65854
Cl23241	Cula0023241	3.5164	3.65435	4.13706	0.563729	0.840198	1.23567	2.39248	2.62394	2.35532	1.02486	0.65781	1.09169	1.87661	3.47952	3.23838	0.614133	0.720066	1.00822
Cl11112	Cula0011112	2.90911	3.11086	2.62187	5.51133	6.46929	7.06584	10.036	10.7933	12.4374	27.7512	19.7995	10.5742	2.1868	1.40473	6.51534	1.75237	5.86302	6.92072
Cl11113	Cula0011113	4.28716	3.29724	2.22678	15.9404	5.57889	5.62517	8.72572	8.48119	7.75967	8.78524	11.9358	2.45266	2.63553	1.39034	3.68318	17.6853	15.4182	10.5798
Cl05162	Cula0005162	9.41297	8.09798	9.00984	31.2367	15.7471	48.959	7.74861	10.8174	6.67477	22.9839	21.3572	60.6039	9.79762	8.49129	8.80053	22.733	14.5925	24.6478
Cl05168	Cula0005168	2.45118	2.93624	3.49883	2.06839	1.73275	2.66171	4.18866	3.77207	3.57481	1.19663	1.80197	0.685363	3.23532	5.26735	2.63909	2.6489	1.70896	1.56323
Cl26745	Cula0026745	9.58459	8.61062	8.53366	13.2097	24.6243	15.9828	6.24407	2.43865	2.59375	2.72992	11.9792	2.37906	14.3963	2.96334	4.70896	17.0511	8.71091	33.0048
Cl26743	Cula0026743	1.72025	0.670204	1.10685	3.08128	0.74507	7.75414	4.00084	4.20019	2.81842	2.7001	2.94733	2.08848	0.916018	0.976175	0.961343	0.564702	0.962336	2.54032
Cl17243	Cula0017243	4.49108	3.7392	4.69064	2.35344	3.30856	6.09877	3.66054	4.69337	3.50655	1.49876	2.89552	4.97732	3.81121	3.65208	2.48899	2.95444	2.6304	5.1646
Cl10649	Cula0010649	2.70935	1.43956	0.95706	0.277767	0.341918	0.02893	0.407142	0.337546	0.101481	0.717451	0	0	0.604057	1.03719	0.822164	2.10604	0.332533	0.104497
Cl10648	Cula0010648	1.54707	0.970842	1.2834	0	0.021788	0	1.20902	1.5663	0.838953	0	0.036844	0	1.53256	1.02706	1.65657	0.025707	0	0.029678
Cl10390	Cula0010390	2.69023	4.98859	5.40196	4.12157	9.76163	3.77408	2.33139	2.70741	3.28154	24.439	10.7496	3.32065	3.76725	4.29725	3.55534	3.57827	4.1574	6.11258
NewGene_11830	CLnGene11830	1.51635	0.704826	1.68196	0	0	0	1.62777	1.26509	1.53115	0	0	0	2.4266	1.10062	2.27709	0	0	0
NewGene_11831	CLnGene11831	3.60353	4.82988	7.24493	1.14174	1.06434	0.624567	2.48983	2.72442	2.24049	0.280278	1.45968	1.80314	5.21409	6.50007	4.09803	1.00772	0.460054	2.76031
NewGene_9308	CLnGene9308	1.24509	1.97592	3.46837	0.169054	1.29051	0	0.641065	0.257219	1.17935	0	0	0	6.45363	5.35283	1.36647	0.853023	0.401517	0.487898
Cl11936	Cula0011936	226.129	196.943	165.327	346.728	281.776	462.572	238.251	264.19	281.927	709.902	421.097	953.153	224.477	218.981	317.866	225.365	440.624	309.866
Cl11937	Cula0011937	1.93581	0.362723	0.164157	8.53443	0.29931	24.0315	1.56758	1.92953	0.692392	2.67765	2.0167	19.1186	0.448864	0.689882	0.277494	3.4769	0.659033	7.42469
NewGene_11304	CLnGene11304	0	0	0.106663	0	0	0	0	0	0	0	0	0	0	0	0	0	0	0
NewGene_17682	CLnGene17682	7.27979	6.17372	4.60275	14.2308	23.201	1.12616	8.16376	7.26952	8.79049	36.7194	25.3674	9.74561	3.93151	10.0294	9.77249	12.5315	40.8579	3.21667
NewGene_17686	CLnGene17686	16.9856	20.2281	18.7519	0	0.026953	0	9.50919	8.06531	11.3417	0	0	0	12.3158	22.4025	12.5968	0	0	0
NewGene_17685	CLnGene17685	2.63282	0	0	3.89708	7.25448	0.309216	0	0	0	14.4031	7.87376	2.14929	0	0	3.17988	2.67308	11.9772	0.484357
NewGene_6726	CLnGene6726	0.640089	0.673051	1.02414	1.67647	2.29406	3.67955	0.726351	0.795503	0.694255	2.1215	2.47895	4.46249	0.284587	1.2595	0.744441	3.01691	1.96501	3.30567
NewGene_2032	CLnGene2032	1.00523	19.2028	0.805617	14.8065	72.8159	2.06298	0.788158	0.434634	0.700343	11.8048	15.2096	0	0.502338	0.587133	2.13143	2.34817	13.6672	7.99704
NewGene_17688	CLnGene17688	4.43089	3.62354	2.4869	0	0	0	2.52601	3.59368	4.12395	0	0	0.014309	1.86776	1.63277	6.34827	0	0	0
Cl37007	Cula0037007	24.9932	47.0415	51.9018	13.4307	42.0418	6.0944	17.0204	14.3664	17.4017	3.16076	9.64601	0.396169	24.0623	33.0612	22.5743	21.4379	23.6677	14.0646
Cl20236	Cula0020236	5.90593	16.188	25.9325	2.70434	9.78984	1.98571	5.75725	7.26129	7.88041	1.84625	3.98679	0	5.09913	18.4491	7.31509	10.1444	5.78205	8.61933
Cl37009	Cula0037009	16.5843	17.3725	17.718	2.18517	2.19476	2.60091	14.8993	15.2261	16.2456	2.76132	2.68125	3.58195	18.8436	19.144	17.9072	2.12906	2.80652	2.43547
NewGene_16086	CLnGene16086	0.595913	0.704899	0.539631	0.561798	1.31745	1.35127	1.82506	2.31075	3.16689	0.65369	5.53532	9.04959	0.792627	0.642295	1.94316	0.154723	1.54474	1.32533
Cl06530	Cula0006530	127.374	35.7082	1.83082	480.627	143.75	20.631	37.8103	0.402534	0.997469	271.644	97.1986	7.53219	6.98606	0.090071	9.20335	1018.7	375.012	23.268
Cl06536	Cula0006536	17.7601	11.8082	8.86137	9.38653	10.8508	15.8111	13.5348	7.67045	7.03592	8.15095	11.2041	19.6035	9.71572	8.1116	6.9868	14.249	14.8316	12.0231
NewGene_16334	CLnGene16334	0.529841	0.086053	0.466307	0.137027	0.194673	0.580056	0.32343	0.537032	0.358224	0.34129	0.161236	0.362591	0.251619	0.274884	0.210634	0.308808	0.101928	0.189202
NewGene_16331	CLnGene16331	1.29004	0.888015	1.18014	0.193211	0.22714	0.284724	0.355175	0.900335	0.698508	0	0.052828	0.608064	0.994891	0.872996	0.735326	0.098126	0.302247	0.526195
Cl14242	Cula0014242	16.9122	19.1329	18.7605	8.1162	17.57	13.6738	16.4443	20.8306	21.4157	8.59814	23.8838	9.22583	17.1503	15.1481	20.4944	9.07378	27.1967	18.6224
Cl04976	Cula0004976	2.57875	2.75753	3.85829	1.21656	1.40252	1.63824	3.68636	3.18864	2.79916	1.46232	2.12891	1.61935	3.32455	3.04757	3.77543	2.64671	1.87682	1.77054
NewGene_16338	CLnGene16338	0.790064	2.25658	0.83516	0.039431	0.234194	0	1.85844	0.621884	0.53024	0.020903	0.05077	0	0.68532	0.412452	0.462677	0.169113	0.152927	0.199398
NewGene_16339	CLnGene16339	2.83723	2.52636	1.22552	0	0	0	1.97274	1.29658	0.700414	0	0	0	2.25246	1.28822	1.12067	0	0	0
Cl04973	Cula0004973	10.8617	14.3679	10.7799	5.31522	11.5846	5.86732	3.65869	1.83597	2.1023	1.81573	3.99533	1.71453	24.953	8.01777	5.83869	4.46966	5.15392	8.99352
NewGene_6589	CLnGene6589	3.49368	3.5417	4.52258	1.38596	3.02139	2.54542	6.02555	7.60573	5.73836	2.32485	3.22101	3.67297	2.94494	5.12467	3.94523	2.55024	1.83104	4.07821
NewGene_6588	CLnGene6588	2.03409	1.22033	2.02826	0.382459	0.807074	0.656535	1.75616	0.969	1.62249	0.703004	0.95213	1.32081	0.738269	1.61711	1.79173	1.32455	1.22474	0.845194
NewGene_13308	CLnGene13308	24.6275	16.5112	21.4222	13.2972	14.4418	16.0198	19.8054	24.4484	24.1673	13.1366	16.7388	28.8123	16.1315	19.0563	23.4591	13.3837	17.451	20.2741
NewGene_13307	CLnGene13307	1.18645	1.27453	2.15935	0.274151	0.18631	0.067709	1.42258	2.03345	1.6067	0.210357	0	1.29239	0.751679	2.1656	0.826917	0.101549	0.186927	0.277832
NewGene_13304	CLnGene13304	1.24175	0.99692	1.849	0.031675	0.090391	0.146075	0.870903	1.21244	1.48217	0	0.03279	0	0.253285	1.19161	0.683059	0.259126	0.088826	0
NewGene_13305	CLnGene13305	0.666616	0.409204	0.508176	0	0	0	0.937106	0.823081	1.15336	0	0	0	0.070133	0.405571	0.259668	0.09235	0	0
NewGene_3848	CLnGene3848	0.065342	0.039239	0.03801	3.57297	3.93621	2.78071	0.514415	0	0.026086	4.83586	5.09168	3.66667	0.635208	0.169644	0.199532	3.05006	4.94851	4.49709
Cl28216	Cula0028216	1.55426	1.12346	0.976475	2.52499	2.08242	2.35958	1.10422	1.75206	1.39158	2.08603	2.93895	0.718405	1.20065	2.01903	1.68098	2.66621	2.40315	2.75772
Cl28219	Cula0028219	15.1078	5.78639	10.2728	0.41801	25.0043	0.198828	4.16959	3.51528	7.63751	1.68365	2.63457	11.3681	2.24897	45.7618	26.7797	2.2407	12.0401	5.80882
Cl28728	Cula0028728	1.82787	0.223851	0.131828	12.9724	3.3732	18.6146	0.901504	0.64244	0.275614	5.56695	3.22396	24.4897	0.303659	0.033967	0.237435	10.1609	7.9383	5.84947
Cl18930	Cula0018930	7.05644	4.89325	4.63709	7.9057	3.74631	50.5555	5.68942	5.69963	4.12967	7.30953	4.33519	22.5885	5.6127	3.07597	2.73301	4.43417	2.41325	20.0901
Cl25795	Cula0025795	0.222354	0.193823	0.330365	2.47182	2.28969	2.75638	0.112889	0.266636	0.21449	2.97397	2.81199	5.35044	0.406111	0.109565	0.175891	3.37478	2.18665	2.34227
Cl30347	Cula0030347	50.67	34.8147	22.1724	37.527	20.5048	67.3654	55.4146	56.036	30.6995	21.4409	32.149	15.1804	38.6675	14.7167	20.6302	29.7282	33.7376	34.5158
NewGene_10820	CLnGene10820	0.825207	0.440677	1.15168	19.9664	18.241	18.0065	1.50125	0.739785	0.697695	22.8049	26.6084	39.8362	0.80059	1.07744	0.762672	30.3527	26.4693	20.8245
Cl32856	Cula0032856	4.26276	7.91297	3.24051	7.04586	9.55274	4.98847	3.36123	2.08881	2.91715	1.71265	6.3705	2.42364	4.50369	3.77073	2.74387	5.63327	9.53569	6.98986
Cl32851	Cula0032851	29.1203	61.4038	14.87	132.82	95.2814	28.3778	36.4633	30.5088	18.3046	253.022	90.8195	10.8295	23.1858	12.6038	18.5111	106.149	53.611	85.5869
NewGene_5872	CLnGene5872	0.068	0.21892	0.198426	0	0	0	0.709819	1.39571	0.975547	0.075755	0.119363	0	0.344077	0.239706	0.809027	0	0	0
Cl13263	Cula0013263	3.0644	2.7521	2.27991	4.07571	1.47181	9.18793	5.9803	5.50475	3.66615	2.43391	3.06	2.35642	3.88274	2.34172	3.62933	4.90946	1.1826	5.30573
NewGene_7659	CLnGene7659	0.641088	0.880775	0.650698	0.440613	0.336403	0.65493	1.30891	1.21437	0.680388	0.353816	0.282646	1.30344	0.663861	1.06483	0.789205	0.808934	0.512261	0.792126
NewGene_7657	CLnGene7657	0.227271	0.066708	0	2.10072	1.7604	1.90746	0	0	0	2.63511	0.532265	0.768471	0	0.079232	0.182608	1.00103	1.23259	0.528332
Cl14797	Cula0014797	2.05228	1.67352	1.45076	0.894857	0.725488	34.6612	1.07554	0.991493	0.942903	0.329681	1.26535	3.93911	1.84566	1.14926	1.21353	0.542841	0.744066	36.1689
Cl11541	Cula0011541	3.4543	2.63577	3.69271	0.702603	0.698518	3.2882	7.06311	11.3967	11.1574	0.72199	1.49352	5.64046	3.02262	5.8938	7.22344	0.677059	0.749842	2.4945
Cl26845	Cula0026845	2.23714	1.93103	1.64796	1.51592	1.68337	2.09871	3.40692	1.65983	1.78669	2.5349	2.66605	2.37648	2.11823	1.16522	1.68105	1.07557	2.44793	2.29092
NewGene_1554	CLnGene1554	2.39447	0.262803	0.266249	0	0	0.01518	0.508511	0.30718	0.151749	0	0	0	0	0.171953	0.224502	0.035941	0	0
NewGene_1553	CLnGene1553	8.78303	14.3309	13.6942	1.55057	3.59451	0.804467	9.15136	8.63207	6.56221	3.14616	4.39276	1.88301	8.97992	14.222	7.8192	2.32098	4.71788	1.93846
NewGene_6015	CLnGene6015	0	0	0	3.16303	0.684406	9.67559	0	0	0	0.297422	1.23227	0.089091	0	0	0	2.12766	1.0301	4.03689
NewGene_3026	CLnGene3026	1.09789	0.859499	0.902384	0	0	0	0.780791	0.612148	0.70114	0	0	0	0.723305	1.34356	0.505281	0	0	0
NewGene_3025	CLnGene3025	0.479971	0.345549	0.185533	0.071863	0.104956	0.128564	0.515792	0.482915	0.523205	0.0738	0.143077	0.210594	0	0.303528	0.343052	0.152455	0.478227	0.065586
Cl33066	Cula0033066	2.80279	2.04862	3.72895	0	0	0	2.41954	1.52728	1.18078	0.042408	0	0	2.76303	2.53178	2.0192	0	0	0
Cl01913	Cula0001913	2.34037	1.99463	2.66745	0.11409	0.486914	0.138742	4.73569	4.91897	3.81307	0.418282	0.664661	2.16327	0.925038	2.09774	3.70241	0.24649	0.612768	0.134215
Cl17269	Cula0017269	0.979274	0.689189	1.18868	0.702301	1.53844	2.6877	0.456186	0.776231	0.92018	0.714026	1.87967	4.50263	1.11898	1.33108	0.908477	1.27949	1.59268	2.76846
Cl03205	Cula0003205	1.11247	2.12989	0.946648	15.9433	1.44204	12.1031	4.03577	4.8632	1.11082	11.8054	1.92832	3.58204	1.19039	0.386468	1.03358	18.3752	1.09383	9.20523
NewGene_2775	CLnGene2775	0.758816	0	0.125847	0.638321	0.3357	12.9429	0.975424	0.442674	1.48215	1.34994	0.752618	2.31398	0.183114	0	0.342164	0.491751	0.327901	7.94282
Cl33933	Cula0033933	6.06447	9.88353	8.22323	26.4028	16.9188	23.3144	4.99779	4.28643	5.47964	15.4401	11.474	0.5466	14.5431	8.41653	12.9091	20.0207	14.4804	30.1156
Cl33930	Cula0033930	4.69953	7.46431	5.23334	7.49215	0.918099	1.17964	5.62247	27.4665	0.663184	63.7434	6.86151	9267.29	2.37379	3.03944	1.1139	1.05037	0.467058	2.41506
Cl33934	Cula0033934	7.36711	1.34645	0.085097	48.6937	20.1148	5.55458	1.32468	0.738638	0.50801	66.9299	24.7398	3.71306	0.307891	0.021077	0.608315	42.076	3.8346	14.4208
NewGene_5090	CLnGene5090	1.07538	0.757642	0.881158	1.65921	1.92838	1.99012	1.25686	0.996537	1.03562	1.39203	2.34354	3.20725	0.922231	1.73535	0.911522	1.56244	2.56925	3.9045
Cl32088	Cula0032088	14.4771	27.9401	21.1144	80.7836	74.8487	22.2144	13.9343	26.048	14.9994	62.6062	36.0551	13.4366	14.7486	13.8835	24.5205	60.6128	25.8374	33.9252
Cl35447	Cula0035447	3.19335	1.09739	2.48707	3.43838	0.734006	2.89032	1.06086	0.695606	0.454454	0.314817	1.95478	0	3.84209	1.13642	1.82417	0.717703	0.82521	2.16189
NewGene_4323	CLnGene4323	24.4108	3.31359	0.141462	33.3639	2.59267	0.052829	3.58475	1.65727	1.22867	7.84734	0.718679	0	1.13623	0	4.46163	227.049	9.87918	0.488249
NewGene_6849	CLnGene6849	1.87383	1.64325	2.41018	1.15336	1.87525	1.1844	1.52763	2.06323	2.70408	1.05631	2.02459	1.16492	0.892432	2.27385	2.38056	2.86062	2.30445	1.15864
NewGene_6840	CLnGene6840	0.13596	1.16438	0.189697	4.06398	5.41769	2.19367	0.462279	0.472907	0.696043	2.51047	5.96046	1.87906	0.200054	0.234593	0.533953	1.37603	2.41102	2.05043
Cl26169	Cula0026169	4.68139	7.05062	8.21898	3.26884	6.27515	4.08141	1.5854	2.41443	1.76241	0.625842	1.53749	0.926951	6.94757	4.9491	4.39857	4.52903	4.14048	7.36259
Cl10862	Cula0010862	4.98877	4.65981	6.07188	0.681062	1.28837	1.35965	5.3345	5.76908	6.76775	0.86109	1.52516	1.67786	3.4856	5.36432	6.09964	0.46805	1.55079	1.4746
Cl07977	Cula0007977	7.16461	9.46465	9.88711	3.34133	2.55606	4.96363	14.345	18.7312	11.8188	2.18332	4.09139	3.1538	10.5497	7.81171	11.2604	2.76896	2.57846	6.3343
Cl05368	Cula0005368	0.934812	1.19803	0.932873	0.978864	1.75843	0.624875	0.342548	0.346254	0.335574	0.882362	1.49816	0.806419	1.71624	0.958836	0.76867	1.2533	1.05467	0.984699
Cl21678	Cula0021678	0.205706	0.405215	0.289775	5.61283	0.590445	1.033	0.377691	0.276964	0.155373	3.01512	0.734951	0.788847	0.726372	0.176856	0.45319	7.10996	1.06392	1.67694
Cl22329	Cula0022329	5.45462	3.24122	4.52769	0.424989	0.620936	0.25214	1.73903	2.17551	1.93561	0.810186	0.664933	0	2.24109	5.48177	2.02144	1.59805	0.132378	0.6304
Cl22328	Cula0022328	2.55542	2.75731	1.90634	0.500324	0.637153	0.679511	1.0148	2.26095	2.80795	0.493497	0.781003	0.201312	1.89603	2.2538	2.76713	0.677374	1.16576	0.986221
Cl22327	Cula0022327	1.98236	0.676577	0.908321	60.0229	52.8818	38.7126	0.81349	0.535793	0.868457	57.4114	60.6946	65.2767	0.578651	0.405742	0.871657	92.8447	56.704	37.6538
NewGene_13169	CLnGene13169	3.03597	2.81583	3.6235	0	0	0	3.9398	4.37566	3.24674	0	0	0	4.38992	4.21945	2.75777	0	0	0
Cl04400	Cula0004400	4.99968	4.90531	4.15355	24.1044	6.41306	15.564	4.34131	1.29324	0.518915	45.8504	6.83071	2.35802	4.08819	2.33639	1.70068	6.56967	3.91042	11.7381
Cl11098	Cula0011098	21.9013	24.526	22.4078	30.1114	42.4849	29.9318	8.22165	6.3379	6.51704	13.4141	33.7875	55.0198	28.7958	17.7793	12.8858	24.8294	32.7674	39.9957
Cl11097	Cula0011097	7.28102	12.2314	9.83342	4.05129	4.39153	12.2493	1.07155	0.51844	0.904368	0.858091	1.71167	7.13926	12.667	10.0793	3.23568	6.03383	2.54933	8.73573
NewGene_13850	CLnGene13850	1.33812	1.42257	1.98	0	0.103423	0.401042	0.80722	1.9088	2.15029	0	0	0.144023	2.18495	1.40627	2.50698	0.062298	0.071101	0.228038
NewGene_13851	CLnGene13851	1.38714	1.33381	3.33687	0	0	0	1.05242	1.02763	3.41285	0	0	0	2.07879	2.03252	3.24469	0	0	0
NewGene_13859	CLnGene13859	1.11395	1.46936	1.52746	0.111956	0.427172	0.361459	1.41924	1.23571	1.32622	0.411277	0.572802	0.529936	1.02073	0.743893	1.26511	0.325953	0.485637	0.708353
Cl20255	Cula0020255	23.7583	32.1463	56.8949	5.67373	26.2092	4.45579	5.6251	6.28001	6.32835	1.64638	5.20847	0.339158	14.0088	73.0231	14.7321	16.4657	13.2547	14.2688
Cl20251	Cula0020251	0.892072	0.349085	0.287773	1.894	0.312096	2.22372	0.466649	0.210426	0.310546	1.16103	1.28107	1.08617	0.799316	0.095069	0.281876	1.78491	4.08299	2.52994
Cl14579	Cula0014579	26.4229	34.0113	27.8805	108.756	104.78	108.632	33.8393	34.3365	32.1578	114.674	120.494	82.341	36.1978	28.6363	19.8986	99.4962	110.509	84.9524
Cl18603	Cula0018603	2.54323	2.29232	2.43048	0.731318	1.8073	1.19321	3.033	3.66528	3.42712	0.74188	1.66388	1.88688	1.52461	2.62119	2.47492	3.08925	2.57172	1.37402
Cl18609	Cula0018609	15.4977	14.6909	15.2835	4.76494	7.77338	6.85951	14.4708	14.5993	14.2593	4.55444	7.99481	12.5946	16.5916	17.0405	15.8241	5.60441	8.86489	8.21281
Cl26950	Cula0026950	14.8033	3.72831	6.37118	20.5508	3.8677	99.5418	16.8011	5.94045	2.78464	6.48377	21.409	0.141418	9.09775	6.01274	4.96743	5.87978	5.16713	61.5095
Cl02806	Cula0002806	0.660245	0.60902	0.777417	0.084393	0.449392	0.748712	0.637427	0.745285	0.431975	0.139317	0.189972	0.252031	0.37006	0.715266	0.628769	0.190035	0.24148	0.644942
Cl05462	Cula0005462	4.20052	21.3052	5.45369	20.6459	42.8861	5.10233	3.17646	3.28576	9.88898	14.8199	10.0008	8.65159	4.07325	4.64523	17.6602	14.5002	7.31613	8.66009
Cl05464	Cula0005464	14.2797	1.00701	0.205593	1.30327	0.782457	0.33289	4.27579	1.85992	0.747869	1.02339	3.12668	0.046798	0.381994	0.10392	1.96775	0.238955	35.1986	0.33964
Cl17000	Cula0017000	1.42845	3.02426	0.830947	4.63145	7.29358	1.26605	0.841872	1.29057	0.672634	1.85555	4.28077	2.11901	0.585633	0.879534	1.12517	4.5198	4.82547	1.7276
Cl10059	Cula0010059	58.7251	49.9563	50.2265	170.341	100.206	61.3735	40.05	34.0779	68.1007	156.465	84.6832	8.05424	54.894	36.2494	60.5951	61.4347	61.8242	101.87
NewGene_16980	CLnGene16980	0	0	0	0.502063	0.69197	1.18288	0	0	0	1.75297	1.07399	4.42894	0	0	0	0.367915	1.75448	0.990244
NewGene_14856	CLnGene14856	2.26044	1.84718	2.8033	2.52186	2.91331	4.65205	2.27767	1.75466	1.22484	2.26563	3.30169	4.54452	1.79936	0.709351	0.957296	3.62369	2.96327	4.74026
NewGene_10770	CLnGene10770	1.25273	1.37838	1.1014	6.89366	6.24355	6.4254	2.27034	2.1062	2.91603	11.8406	10.0217	2.46323	1.44725	0.175654	2.13688	3.65748	3.91334	4.41613
Cl21535	Cula0021535	0.079985	0.169983	0.125444	2.53001	2.88739	6.19259	0.235636	0.331137	0.240758	4.74251	4.36887	5.49462	0.06037	0.060528	0.185073	1.19864	2.76728	4.18369
NewGene_15181	CLnGene15181	4.47238	4.43006	5.53828	1.60844	2.04862	2.96085	5.79653	6.06827	4.81938	1.16329	2.70222	3.72756	4.99993	4.98479	4.86603	2.49058	2.19122	1.90098
Cl13659	Cula0013659	3.08529	1.92871	2.25096	2.00363	3.12499	3.25135	2.18543	1.84102	1.91055	3.42775	2.79339	4.16255	2.36182	2.62895	1.78346	2.55694	3.66864	2.73269
Cl02119	Cula0002119	8.42586	43.9704	8.6045	32.8457	140.143	6.91004	9.38096	6.68611	9.17379	16.3824	27.3404	3.42354	12.3413	8.7362	17.2729	19.0561	27.8512	34.4732
Cl02110	Cula0002110	0.746734	0.135933	0.199713	4.98629	0.162262	1.21516	0.123923	0.037059	0.190402	0.506735	0.589708	0	0.591397	0.142424	0.097053	10.4391	1.01452	1.92704
Cl10705	Cula0010705	4.98276	6.92942	12.1702	2.30492	4.58027	12.4609	9.89763	8.65134	9.51931	0.819621	6.99879	4.26766	13.114	12.7238	9.39631	3.57713	2.67552	6.84619
Cl24820	Cula0024820	13.8118	6.48406	3.28905	84.8414	26.2902	41.045	37.6669	25.5615	39.5449	388.738	55.5587	4.69649	4.45542	0.236421	20.4725	33.7875	50.4813	29.3222
NewGene_3551	CLnGene3551	0.745316	0.749311	1.80679	3.43925	3.51442	2.36991	1.09391	0.975774	1.39712	2.24957	2.44277	2.28839	1.05894	1.03781	1.12464	4.20759	1.94107	2.47925
NewGene_3555	CLnGene3555	2.07896	2.79276	2.55477	0.38792	0.979978	0.336171	0.567927	1.02345	0.832915	0	0.074322	0	0.905498	3.24071	1.48377	0.68356	0.183428	0.487165
Cl03440	Cula0003440	68.9165	36.0666	9.61857	25.6662	19.8283	18.5954	44.2218	26.3674	12.4488	28.6172	32.606	21.2034	19.8605	9.62855	14.987	25.3946	57.3359	16.3922
Cl11873	Cula0011873	5.26423	6.50244	7.78267	1.60427	4.33523	2.15827	6.60037	7.24766	6.73518	2.29979	5.74421	2.26061	6.26523	7.20386	7.09638	1.41739	5.14781	3.13234
Cl11875	Cula0011875	0.618852	0.534636	0.552484	0.429903	0.188482	0.925985	0.489606	0.502559	0.13926	0.163612	0.201266	0.658016	0.396127	0.191232	0.189334	0.129417	0.123747	0.321233
Cl11874	Cula0011874	5.01275	1.32564	1.67235	44.3646	23.8055	31.1376	6.67302	4.10622	2.83021	112.229	51.6525	23.1866	2.05282	1.9607	2.01683	8.16337	7.05443	18.101
NewGene_15729	CLnGene15729	0	0	0	0.84763	3.24622	0.62131	0	0	0	0.171693	1.24476	0	0	0	0	0.905613	1.69327	1.20275
Cl16060	Cula0016060	9.12724	2.1204	0.667725	18.2563	9.37379	6.3591	18.7083	8.48118	7.73226	90.417	23.7564	0.424367	6.6236	0.076046	3.59178	5.79394	2.5874	6.29545
NewGene_17764	CLnGene17764	0	0	0	2.32326	5.84432	1.51717	0	0	0	1.03255	1.30697	0.440407	0	0	0	4.03237	2.54267	2.67338
Cl31612	Cula0031612	2.33673	2.37683	3.93951	6.48234	4.12994	8.39399	7.00722	7.85237	12.0682	13.0048	12.5894	9.89605	6.41607	3.80264	6.00059	4.51797	6.46658	6.6088
Cl12521	Cula0012521	0.145333	0.390897	0.342867	0.135255	0.188674	0.125824	0.047474	0.200623	0.186353	0.07572	0.305719	0	0.129425	0.119575	0.161842	0.094303	0.169953	0.15354
Cl12522	Cula0012522	11.3868	15.8706	14.0826	12.4276	20.3205	9.4313	10.3783	9.78907	11.1702	15.299	17.3379	13.4731	10.897	15.7378	9.2975	10.1251	21.3335	9.00948
Cl12525	Cula0012525	4.69863	5.45932	9.46453	5.62934	10.6803	6.97851	5.05403	6.69557	29.6276	9.01727	10.691	15.0594	3.90733	6.94977	16.6446	5.77142	6.508	11.246
Cl12527	Cula0012527	0.144187	1.24258	0.120761	0.597638	1.0565	0.14949	0.616645	1.12301	0.332553	0.456667	1.02087	1.00506	0.437133	0.152418	0.331979	0.242622	0.893584	0.308273
Cl07690	Cula0007690	0.726515	0.585673	0.520804	16.7881	2.58908	9.74223	1.8895	0.634105	0.485559	21.2271	6.77524	10.3843	0.809837	0.489924	0.524893	15.1305	5.32471	5.58479
NewGene_9580	CLnGene9580	0	0	0	0	0	0.041169	0.178551	0	0	0	0.041738	0.037678	0	0.046278	0.04276	0	0	0.066367
Cl24952	Cula0024952	2.81121	3.42953	3.86708	0.903029	1.7134	1.68397	4.50971	3.44306	3.67631	0.706703	1.37206	1.17662	3.60493	4.03994	3.46577	1.05417	1.08543	1.54561
Cl09346	Cula0009346	1.08588	0.64299	1.04902	0.415313	0.674631	0.898999	1.3784	1.20897	1.39475	0.177992	0.476551	1.04526	0.658639	0.924816	1.06962	0.634971	0.950237	0.713139
Cl09343	Cula0009343	2.38039	6.72607	2.94032	7.00011	8.00411	4.40337	3.41081	5.03307	5.16912	27.6435	15.2303	2.74967	2.36718	2.4227	7.97445	7.0009	9.4296	5.31611
Cl05876	Cula0005876	1.81217	1.26589	1.7148	3.46476	2.687	2.75296	1.48654	1.24664	1.86658	2.80138	2.47475	10.2277	1.24201	0.787615	1.00436	2.79877	2.89825	2.29148
Cl05877	Cula0005877	0.979571	1.53723	1.21986	0.173159	0.377154	0.325333	0.263092	0.662874	0.450958	0.170637	0.502628	0.216215	0.452302	0.810426	0.308963	0.565722	0.693333	0.494136
Cl31770	Cula0031770	1.25647	1.76527	1.60625	3.0324	1.57056	1.95528	1.88991	1.52689	1.68244	2.02097	1.87762	1.56083	1.19352	1.27275	1.37287	2.83773	1.63872	1.39764
Cl36274	Cula0036274	2.37199	3.74903	2.71623	0.946703	1.97875	2.53461	2.00235	1.55395	0.769448	0.497545	1.88561	2.89399	3.95263	3.33406	1.15884	1.2189	2.79382	3.86895
NewGene_4207	CLnGene4207	3.82015	3.3262	2.80494	2.04089	2.6349	1.72808	5.30145	5.09402	4.27058	2.67905	4.14515	1.1213	2.63627	4.37966	3.4538	2.94558	4.96778	2.40314
NewGene_4203	CLnGene4203	0.237821	0.091072	0.243842	0.254904	0.730138	0.501611	0.22821	0.340305	0.683729	0.532521	0.991355	0.297006	0.269961	0.177506	0.429805	0.291132	0.245589	0.816283
NewGene_4201	CLnGene4201	0	0	0	1.20969	0.51964	1.84455	0	0	0	0.799361	1.08034	1.90704	0	0	0	1.8266	0.565586	1.50152
Cl28008	Cula0028008	0.385853	0.243207	0.457694	2.88515	9.68697	1.81315	0.401142	0.12793	0.872645	1.95141	5.10436	0.979035	0.198872	0.317758	0.212074	2.08129	5.8117	2.36935
Cl28009	Cula0028009	21.1964	37.5823	9.64682	163.293	104.087	50.1297	35.7803	32.4541	43.0872	399.886	161.935	34.0043	7.65382	3.423	34.7186	57.3797	60.7899	48.2321
Cl14038	Cula0014038	7.23255	3.95914	2.18189	4.18969	0.306972	3.84135	10.5964	10.0401	4.44918	8.80788	2.94028	5.82766	4.65011	2.04705	3.69199	6.45659	2.02084	1.29408
Cl14030	Cula0014030	3.65502	14.0254	0.722277	68.1141	115.062	5.0149	3.68834	1.8032	1.12642	35.7816	56.0095	2.66498	1.08196	0.717236	4.17093	10.1576	34.1049	59.8436
Cl14035	Cula0014035	4.23347	3.94542	5.1192	8.68969	5.03681	12.5807	7.50175	12.0271	9.2211	7.7313	12.9428	15.1747	5.0353	3.38937	6.20542	6.94161	5.52272	11.8361
NewGene_2981	CLnGene2981	2.90927	0	0	3.38899	0	0	0.66933	0.214172	0.129819	1.80798	0.72919	0	0.074912	0	0.180969	13.5721	6.99955	0.122483
Cl29660	Cula0029660	0.23388	0.142368	0.102607	0.032948	0.029613	0.202573	0.132199	0.090655	0.086236	0.014537	0.018904	0.397055	0.212601	0.060234	0.20044	0	0	0.031916
Cl29664	Cula0029664	2.35077	1.64324	1.79033	0.889463	0.346001	0.345265	12.0999	13.3647	13.2719	0.828746	5.272	6.19929	1.55736	3.33451	8.42186	0.223066	6.3474	0.21673
Cl29667	Cula0029667	1.02798	7.82413	2.62275	125.379	21.3883	2.35102	5.55056	14.2708	3.46707	85.6581	13.657	2.54289	2.23186	1.48623	6.94579	123.223	19.7107	8.07708
Cl25170	Cula0025170	0.1357	0.500565	0.381471	0.465575	0.243065	0.43895	0.433627	0.333281	0.254784	0.37861	0.905687	0.257967	0.104969	0.02717	0.504759	0.20166	0.470172	0.307846
Cl34651	Cula0034651	4.60708	4.10294	2.81063	4.48876	4.82184	5.62665	4.274	8.59434	5.81679	4.59235	4.031	2.64108	5.26928	2.58604	3.42022	2.75979	3.49295	5.19949
Cl34655	Cula0034655	1.57226	1.20926	3.7913	0.056406	0.327552	0	0	0	0	0.060934	0	0	0.548842	19.2663	0.624905	0.292938	0.065422	0
NewGene_4974	CLnGene4974	1.23185	1.40576	1.42284	0.39917	1.82474	0.263897	0.994191	1.38953	1.31063	0.519813	1.08767	0.131716	1.30167	0.438439	0.661671	0.883766	1.26521	0.727149
NewGene_3614	CLnGene3614	6.08906	3.08684	5.873	4.25641	9.14637	4.99379	2.40983	2.25552	2.38947	2.39476	5.53727	18.1525	2.9388	5.56148	3.6234	9.26565	5.32717	12.1488
Cl00571	Cula0000571	2.73343	2.34102	2.58154	0.762219	1.15566	1.23559	2.19667	3.10313	2.123	1.42535	1.5955	3.5867	1.90176	1.91135	1.83409	1.71452	1.2075	1.02558
Cl07700	Cula0007700	20.4295	20.0762	31.7833	14.3683	17.8803	13.7112	31.147	40.1216	25.2103	11.1439	26.544	19.213	18.0781	30.857	29.9512	22.8686	14.2308	21.0114
Cl08577	Cula0008577	0.790331	0.608765	0.637151	0.957619	1.31297	0.887999	0.745187	0.666529	0.925634	0.72625	1.09162	1.17244	0.537418	0.617139	0.955523	1.12415	1.0487	1.33967
Cl19712	Cula0019712	60.5509	26.9511	3.64248	197.778	103.303	39.2561	35.377	18.7526	21.752	378.078	135.925	19.3323	17.9838	2.19365	20.7621	77.5988	86.8374	36.4331
Cl18045	Cula0018045	0.783801	0.41669	0.938168	0.054603	0.539468	0.021492	1.1973	1.42884	2.61476	0.239779	0.667869	0.094376	0.757295	1.4925	1.28811	0.208282	0.561795	0.13525
Cl18041	Cula0018041	0	0.303623	0.105544	4.33103	1.69957	1.51626	0.112155	0	0.04581	7.24182	10.748	1.34551	0	0	0	2.20189	4.8278	1.25477
Cl18043	Cula0018043	6.82719	6.70207	6.99708	10.6044	9.29919	21.4258	8.66537	8.91046	6.42162	8.78614	11.4384	19.9426	7.74639	6.63457	6.64246	6.90881	8.46373	12.3894
Cl18049	Cula0018049	2.38086	3.66714	2.61667	0.998946	1.09355	0.375638	2.66644	3.0075	3.13641	1.00477	1.10725	0.202456	3.09194	2.93918	2.27007	0.543308	0.663677	0.929482
Cl32164	Cula0032164	2.40712	6.98305	1.76551	8.09576	21.2538	2.63668	5.25331	2.42922	6.18003	20.2444	22.5231	5.2377	1.12119	0.259631	3.84892	3.01762	5.66507	9.16638
Cl32165	Cula0032165	61.3201	31.127	12.3728	31.3444	21.8649	16.3768	10.58	8.54522	4.93757	42.1373	13.9303	6.93703	12.9385	8.24925	9.64191	31.8587	68.8018	14.2008
Cl25995	Cula0025995	1178.68	828.601	857.933	322.855	404.24	140.311	995.375	1099.24	1190.9	327.64	308.652	321.77	902.388	1175.11	939.492	344.606	360.505	186.938
Cl25994	Cula0025994	16.859	15.5206	11.5958	20.6103	23.022	15.2754	29.8558	29.437	35.5828	26.7556	59.3343	51.861	32.5762	23.5155	36.1488	19.5174	60.6649	15.6531
Cl20314	Cula0020314	0.092308	0	0	0	0	0	0	0	0	0	0	0.156214	0.04238	0	0	0.13498	0	0.094508
Cl20312	Cula0020312	1.83983	0.865627	0.785705	4.76951	0.48783	20.5533	4.41801	5.68154	2.45882	4.16879	3.51208	25.25	1.17864	0.740122	2.28463	2.48426	1.24785	5.60409
Cl20311	Cula0020311	5.48274	7.16461	13.9164	9.52675	16.9516	8.67392	6.49279	6.42408	7.89117	9.7935	11.2565	7.03396	6.35099	10.6346	10.388	12.9319	14.3481	12.945
Cl06046	Cula0006046	0.773819	1.98097	0.644115	9.25847	20.5915	2.38333	0.52054	0.555207	0.901409	6.01152	4.24397	1.19724	0.326773	0.269867	1.04665	6.65688	2.44549	6.24298
Cl20319	Cula0020319	5.33427	9.47265	12.1538	7.01017	7.73059	6.28146	6.79076	11.038	11.8146	7.07673	7.87247	3.0593	6.43744	8.71714	8.64174	9.59441	5.91988	10.8612
Cl14111	Cula0014111	20.8577	23.5348	21.2405	25.8506	29.8279	20.7792	18.2157	16.0152	16.4765	32.3661	23.5511	31.2611	18.98	20.5844	15.8295	29.6888	31.3494	29.5977
Cl30567	Cula0030567	5.28041	4.71616	4.58897	5.22225	7.60868	5.20794	3.09428	4.49501	3.02408	5.91863	5.61402	9.6904	3.44144	5.07319	2.71511	6.52793	4.82235	5.58267
Cl27841	Cula0027841	0.688725	0.620701	1.2367	1.21889	0.701352	0.247096	0.575818	0.481368	1.07526	0.825474	1.25089	0.482887	0.452109	1.1621	0.828541	2.49276	1.76171	0.857157
Cl27846	Cula0027846	23.6668	14.6483	12.6157	9.44532	5.67999	11.3643	23.2739	30.2201	18.938	7.12759	9.21261	7.74168	15.1118	9.74118	17.1866	10.2229	10.0111	7.0409
NewGene_16612	CLnGene16612	0	0.223307	0.2034	0	0.360719	0.088301	0.106628	0.152042	0.106581	0	0.055799	0	0.109343	0.26595	0.06751	0.056865	0.089441	0.107029
Cl04479	Cula0004479	1.55147	3.55244	2.62396	1.24974	3.37257	2.45465	1.02201	1.62881	1.19619	0.631733	1.59847	1.58409	2.19912	2.8257	2.33938	1.7899	2.68039	4.53255
Cl32356	Cula0032356	3.99767	3.34971	3.7139	4.3504	3.20678	4.3331	3.66347	4.57179	2.50847	3.48996	2.09938	1.96296	2.48405	3.69643	2.36429	1.51484	2.35044	2.53217
Cl20867	Cula0020867	0.196739	0.180589	1.34784	19.9616	2.08832	1.24136	0.574095	0.102991	0.107386	14.0045	2.45788	10.677	0.116405	0.181757	0.195421	51.4741	2.39523	1.64217
NewGene_8489	CLnGene8489	0.722984	0.202993	0.358141	0.409445	0.199371	0.314772	0.682788	0.188441	0.482835	0.500166	0.242371	0.575306	0.221466	0.122246	0.685879	0.157803	0.270914	0.204163
Cl37180	Cula0037180	5.59842	14.3428	12.3993	1.91247	7.34173	1.02821	7.81819	13.2272	17.3186	2.50571	3.59892	0.365258	10.4315	9.33359	6.6566	1.83907	4.15349	1.71416
Cl21195	Cula0021195	25.0651	24.6389	20.9623	13.8097	11.6444	15.2836	26.3755	28.3574	22.968	12.8264	17.2525	29.6171	27.4893	21.7897	24.7159	21.6586	12.6049	11.0119
Cl21193	Cula0021193	2.6535	3.98143	4.12282	1.92105	2.00667	1.89953	2.09413	1.9111	4.97143	3.93067	5.55112	1.15004	8.4641	3.97121	3.45128	1.16504	6.76189	1.46686
Cl21192	Cula0021192	1.81069	2.42332	1.66717	0.985821	1.18498	1.52872	1.32279	2.25697	2.19459	1.99638	1.22773	1.43035	1.71739	1.71209	2.39256	0.769083	2.274	1.12155
Cl21190	Cula0021190	36.3782	10.509	8.77604	44.3376	10.4964	22.818	36.6525	22.2285	31.1703	9.62031	29.1661	5.31327	24.3164	9.01146	30.7009	36.1309	85.1017	22.9085
Cl06905	Cula0006905	2.9997	3.19486	1.85336	19.5215	18.7457	16.6412	2.22443	3.24627	3.19527	20.653	20.0196	19.0134	2.58542	1.54084	3.75453	14.7998	24.7865	15.6758
Cl26085	Cula0026085	16.5185	11.9605	14.519	43.9373	13.5104	196.408	12.2718	7.62647	2.85958	37.7487	24.7331	139.673	10.5677	7.57979	11.0109	24.4357	10.0569	146.347
Cl21731	Cula0021731	0.548844	0.174833	0.179507	0.05701	0.166851	0.291913	0.478621	0.729094	0.156424	0.271963	0.124406	0.473139	0.213503	0.199296	0.176659	0.086905	0.063152	0.164006
Cl22424	Cula0022424	6.35681	1.2718	2.62482	9.3198	2.13282	41.7448	9.31652	4.4357	1.61107	2.51125	12.3145	0.065796	4.12376	2.77175	1.96732	2.55535	2.32298	28.7441
Cl27064	Cula0027064	1.10374	1.25203	0.705412	0	0.02103	0.054931	0.340521	0.323124	0.15896	0	0.012919	0.451933	1.01307	0.279237	0.295233	0.085903	0.019943	0
Cl23776	Cula0023776	0.088108	0.051988	0.210139	0.786509	0.278587	3.66759	2.99634	3.78497	4.24218	0.529182	1.94699	0.893729	0.179137	0.593913	1.87934	0.714279	0.730442	1.75913
Cl23773	Cula0023773	0.420827	2.79055	4.43085	3.5244	4.82284	11.8718	0.421105	0.766888	1.67555	1.82484	6.91963	0.470067	1.6688	1.86144	3.26527	2.2398	2.36273	17.3507
Cl19054	Cula0019054	48.9149	80.7471	49.1056	158.13	229.393	50.7607	18.9195	18.4172	17.1782	92.9354	186.214	64.5963	62.2274	50.67	29.0203	145.134	183.944	86.8154
Cl17902	Cula0017902	0.256317	0.047281	0	8.18346	0	0	0	0.116789	0.210465	0.262759	0	0	0	0	0.106375	32.7328	0	0
Cl17905	Cula0017905	0	0	0	0.228804	0	0	0	0	0	0	0	0	0	0	0	0	0	0.1055
NewGene_7868	CLnGene7868	0	0.111044	0	1.13106	0.802398	2.04115	0.136679	0.302529	0.307679	1.64151	1.60806	0.348499	0.031145	0	0.092772	0.389688	2.68744	0.671866
Cl04677	Cula0004677	0.392943	0.156269	0.197475	0.218026	0.087142	0	0.429285	0.648004	0.482263	0.483605	0.791599	0.145169	0.43568	0.136001	0.25634	0.309946	0.14694	0
Cl04679	Cula0004679	2.14428	3.01428	2.18506	2.21303	1.84105	2.21012	2.95698	2.3851	1.98629	5.27868	5.3555	5.3774	3.10769	1.54216	2.80509	2.07249	5.79819	2.84004
Cl02639	Cula0002639	10.8584	13.9688	3.79973	108.992	94.106	12.9343	10.1403	4.78264	4.38752	216.863	67.1386	3.35147	3.66039	2.87234	2.97771	36.0629	19.4226	51.0769
Cl02631	Cula0002631	5.04819	4.63211	3.63339	3.98519	3.26086	9.8934	5.16314	5.2413	3.422	2.83469	5.02297	2.07434	3.12345	3.67883	3.19615	2.58135	4.46677	6.37996
Cl12340	Cula0012340	14.6435	22.5832	28.8402	10.1137	18.0085	10.8572	9.38278	9.12912	5.54289	2.89085	7.47375	5.21654	14.4935	26.387	10.0194	28.0013	6.31882	21.3758
Cl34194	Cula0034194	1.61899	0.47761	1.00245	2.93846	0.846607	3.92476	0.35518	0.099859	0	0.348612	0.342809	3.13644	1.42426	0.511292	0.506951	0.991995	0.469607	1.27858
Cl26853	Cula0026853	8.75246	27.1543	7.45877	28.5306	69.7482	12.881	13.2319	13.9191	12.9299	43.2514	46.9449	15.0031	7.67577	7.79215	19.8362	10.379	29.3982	22.0692
Cl17272	Cula0017272	5.02808	5.40956	5.30265	1.83427	2.8761	4.25912	6.22363	7.74354	5.40379	2.20407	3.11719	1.62003	4.79165	6.23832	5.94773	2.57521	3.7813	3.91487
Cl17278	Cula0017278	4.601	6.68589	1.77901	46.998	42.3409	9.29057	6.1707	2.752	4.99618	50.9327	14.4477	3.49912	2.38958	0.591385	6.61248	6.0648	4.99564	12.8949
Cl05703	Cula0005703	0.362846	0.674699	3.37882	9.84008	3.68241	288.435	0.365779	1.02732	0.335403	11.9373	4.84616	194.483	0	1.02551	0.514672	50.3887	5.34913	238.585
Cl30864	Cula0030864	5.06547	7.5407	6.09793	1.66685	3.9524	2.46163	14.7836	14.8748	24.5267	3.77812	15.0793	7.62169	7.78986	20.3148	16.2172	3.35758	5.96852	3.61318
Cl30868	Cula0030868	0.032899	0.038544	0	0.074645	0.053004	0	0.102217	0	0	0	0.029695	1.67717	0	0	0	0	0.112661	0
Cl15694	Cula0015694	1.33722	1.26618	1.34569	3.41704	2.32333	5.79306	2.72607	3.60517	2.73242	2.73312	4.49229	11.4174	1.5051	1.65391	1.58913	3.4658	2.10399	3.56749
Cl15691	Cula0015691	2.50639	0.311371	0.934762	3.49959	0.369081	22.8005	3.2077	1.15647	0.263042	0.727395	3.31873	0.029111	2.57679	0.812422	1.05478	1.03499	0.582125	8.63165
Cl10793	Cula0010793	0.038015	0.039886	0	10.3996	0.663939	0.197725	0.148606	0.102912	0	11.0103	0.842022	0.58791	0	0.04151	0.039749	9.61716	0.828061	0.601192
Cl36457	Cula0036457	2.90981	1.93002	1.43345	2.47126	3.34486	2.46161	7.53277	5.88254	8.25632	10.2735	3.57979	24.3618	3.10592	1.92091	7.27744	0.768939	1.90847	3.01061
NewGene_2500	CLnGene2500	37.1461	5.58659	1.22052	85.2923	15.3188	5.52013	10.9519	4.66255	4.70265	159.182	34.0336	2.20077	2.66292	0.327606	14.7843	43.3519	81.4154	6.36253
NewGene_1858	CLnGene1858	0.099216	0.059039	0.198098	0.041135	0.045311	0.388697	0	0.144273	0.164337	0.069115	0	0.295919	0.029203	0	0.157822	0.234207	0.091205	0.066289
Cl08771	Cula0008771	10.5607	4.84991	1.31052	40.0573	8.73708	3.66398	7.34284	5.11232	2.65114	59.4842	13.3173	35.4246	3.06462	1.58656	4.51267	27.2099	16.8784	3.0338
Cl08777	Cula0008777	5.49491	6.61369	6.37904	7.46778	8.22359	13.9467	8.09258	9.04867	8.0866	9.46317	11.5825	6.91103	9.93517	8.76006	7.49031	9.38703	11.0119	9.66265
Cl28907	Cula0028907	27.8672	27.063	32.4575	13.6436	15.9259	8.04999	24.262	25.673	24.2907	17.2123	13.1422	18.3767	22.0054	43.3623	21.081	19.3431	15.9971	9.61672
Cl01388	Cula0001388	3.0324	0.156636	0	0.886262	0	0	4.32308	1.5182	0.234549	12.7097	0.573568	0.547157	0	0	1.23777	0.095694	6.07923	0
Cl28789	Cula0028789	1.35242	0.755771	0.936116	0.738348	0.618215	15.4034	0.624155	0.256173	0.156351	0.257706	0.200543	0.031662	0.770746	1.33798	0.579013	0.26411	0.542281	9.53059
Cl00389	Cula0000389	11.8096	7.33494	15.0497	28.9158	29.0202	31.0121	16.5719	9.85465	17.5715	59.0384	29.5996	110.757	27.343	13.8641	21.6409	10.1285	12.6437	34.2186
Cl00384	Cula0000384	21.1168	20.7634	17.2612	18.3126	29.3646	23.71	23.1546	18.7684	21.8774	29.0542	30.6495	46.7183	21.1317	18.842	20.4498	19.3678	19.3652	23.1509
NewGene_12498	CLnGene12498	4.4749	3.64845	4.06005	0.977197	1.81173	5.29974	7.11474	5.82353	5.01184	2.36742	2.32443	7.10764	3.26912	3.46943	4.32236	0.833443	1.4464	3.3766
Cl30859	Cula0030859	0.495883	0.548045	0	4.90515	9.53308	1.89339	0.22168	0.117399	0.111747	9.27131	5.83974	0.655921	0.112397	0.032408	0.142926	1.78724	0.659404	4.78254
Cl30854	Cula0030854	0.762336	1.94497	1.15412	0.095628	0.204522	0.312319	3.87933	5.7763	3.91301	0.549625	1.5263	2.75778	1.00916	0.428185	3.68178	0.187919	3.70494	0.175508
Cl30856	Cula0030856	1.06824	0.096917	0.59961	0.325507	0.581107	0.698228	0.969137	0.479985	0.581758	0.76761	1.19193	1.01151	0.491016	0.228611	0.260311	0.167684	1.14759	0.674275
Cl11389	Cula0011389	5.07254	2.16631	4.7069	18.4146	5.0936	28.6622	9.40506	8.0908	6.36493	16.9534	18.6983	5.55299	4.55363	2.6779	7.26519	7.95406	7.60764	20.87
Cl19801	Cula0019801	1.64725	1.83149	1.43257	1.21142	1.53655	4.78899	1.45609	2.20838	2.67837	0.965828	1.85512	0.380123	1.69567	2.29738	2.12845	1.11456	2.32197	4.72105
Cl31108	Cula0031108	3.93415	1.42365	1.7652	11.5782	1.408	31.0767	3.67175	4.77672	2.85063	5.22139	3.9133	17.4401	2.11172	1.44978	1.36281	1.62638	1.72775	8.63029
Cl36331	Cula0036331	5.51758	5.87522	5.40491	0.364387	0.933971	0.585815	5.21276	6.68452	5.36804	3.78416	2.02089	5.55265	5.76913	4.99235	6.86543	0.997912	2.36436	0.514715
Cl31107	Cula0031107	30.0468	24.4026	18.0512	49.3356	38.3176	36.5541	26.4372	20.3599	22.9855	51.8182	55.1568	28.8592	21.3677	19.5416	25.4971	53.8113	66.3874	30.2804
Cl30279	Cula0030279	5.25555	5.36918	6.10515	1.96331	4.62359	3.93762	5.55486	8.22437	6.09387	2.47052	4.60615	3.04875	4.4091	8.06521	6.82396	2.96862	4.82796	4.58104
Cl30273	Cula0030273	12.8401	27.0812	73.9337	6.52449	21.298	4.68329	18.2708	32.3876	35.6179	5.37912	10.0469	1.60904	11.339	55.5402	39.174	32.6578	14.9242	14.3374
Cl18328	Cula0018328	0.069805	0	0	0	0	0	0	0.266055	0	0.885964	0	0	0	0	0	0	0	0
Cl35738	Cula0035738	0.690459	1.42376	0.053531	25.6914	2.83998	0.90909	0.255577	0.589701	0.858895	24.2785	2.4734	0	0.290456	0	2.97319	7.51151	5.30367	0.539646
NewGene_4014	CLnGene4014	2.22011	3.94078	1.73546	8.49497	12.2949	2.12576	2.16428	2.20882	4.0803	17.872	18.2229	2.38102	1.24937	0.992317	2.95921	2.20714	3.54288	4.16976
NewGene_4011	CLnGene4011	1.25344	1.78084	1.00601	9.31151	7.8679	2.22814	10.0006	1.73952	2.99904	77.4246	36.6843	0.246939	1.75573	0.816242	1.29621	1.35637	2.6289	2.01828
Cl12457	Cula0012457	0.507629	0.086944	0.271502	0.87147	0.03416	14.3516	0.14756	0.03552	0	0	0.184068	4.67087	0.22346	0.122425	0.122617	0.242595	0.056717	5.18139
NewGene_16294	CLnGene16294	1.44361	14.9578	0.121882	140.628	76.1496	5.02529	0.537926	0.640691	1.50425	92.8512	40.2598	1.61101	0.170676	0.083933	3.07687	23.4989	16.2448	19.6867
Cl22629	Cula0022629	0.770993	4.2881	0.252531	13.0788	5.24007	0.934314	0.750369	1.45995	0.3348	23.0688	3.81123	0	0.097056	0.105053	1.61921	6.77994	5.29985	7.8485
Cl22625	Cula0022625	3.76391	6.75067	4.29964	2.37249	4.2373	6.86385	2.86276	13.1042	7.83659	16.4247	4.90797	15.6696	1.17048	2.4302	5.13002	0.626603	9.50425	3.1011
Cl22620	Cula0022620	12.0604	12.1391	13.9169	2.07346	11.2204	8.20754	7.16292	6.83389	7.138	2.38504	8.12951	3.76564	5.49794	13.526	7.78665	3.75973	9.59657	9.60327
NewGene_5155	CLnGene5155	0.332383	0.123082	0.184371	0.680446	0.656902	0.54818	0.174694	0.095123	0.333788	0.832804	0.672597	0.52717	0.189316	0.139664	0.323119	1.01571	0.239138	0.751012
Cl22197	Cula0022197	2.06037	2.44882	2.39574	0.492819	1.25294	0.393244	4.16987	5.63947	4.28158	2.12246	1.17811	3.58182	1.31512	2.54047	2.8127	1.0616	0.9555	0.527268
Cl22195	Cula0022195	0.914275	0.58253	1.1468	1.34918	0.227649	5.5249	4.22115	4.94774	1.17225	0.470982	1.26762	0.874608	0.382466	0.324086	0.199002	0.180298	0.096347	3.11756
Cl23579	Cula0023579	1.97301	1.374	0.983784	16.1603	5.16308	26.8781	1.26085	1.21476	1.07267	10.3865	14.094	37.3116	1.47588	1.49023	0.940693	4.51945	8.12158	13.8632
Cl33193	Cula0033193	6.653	16.7897	4.31027	37.2302	45.4787	14.7884	4.90097	5.25571	8.67837	54.5605	17.8712	6.51963	4.78194	3.15522	8.86431	26.1159	10.0372	15.9176
Cl24921	Cula0024921	2.99011	2.91819	2.63297	1.44692	1.55001	4.81123	1.2189	1.72152	1.88988	0.73826	0.586043	0.983111	2.4217	2.25976	1.37453	2.01874	0.656097	3.64821
Cl24924	Cula0024924	7.32688	8.8708	5.12769	13.6026	23.6176	8.20813	6.25252	5.58625	6.0407	24.4844	14.6801	3.61103	6.92905	4.46419	4.64649	7.96084	13.2594	16.2023
Cl24926	Cula0024926	119.097	206.393	328.583	111.342	224.171	78.2912	272.504	456.149	541.086	123.311	248.016	33.9823	284.445	367.203	396.052	132.738	179.794	128.827
Cl27477	Cula0027477	0.076062	0.099671	0.015245	0.197297	0.039587	0.021921	0.037589	0	0	0.553402	0.409426	0.34702	0	0	0	0.175504	0.058541	0
Cl27473	Cula0027473	22.4168	22.5734	22.0975	5.24083	3.68467	20.1916	23.3281	31.0894	16.9807	5.22483	5.04894	14.6382	14.1562	25.5635	11.7586	3.98049	3.92201	6.29485
NewGene_9073	CLnGene9073	3.815	7.81581	4.70074	1.72362	3.57283	0.659782	4.48721	4.77713	4.60996	3.00843	2.09408	0.955981	5.39003	7.82851	4.45169	3.59684	2.9021	2.44874
NewGene_9075	CLnGene9075	2.47012	3.06423	3.47467	4.11315	4.76534	4.00239	3.36135	3.2898	2.81441	4.86479	5.53083	8.55155	3.22772	3.42317	2.52259	6.74453	4.39869	5.30625
Cl02380	Cula0002380	0	0	0	0.374582	0.524042	0.47387	0	0	0	1.82388	1.6309	0.528238	0	0	0	0.44457	2.37756	0.614868
NewGene_10121	CLnGene10121	2.07987	1.13998	1.20729	2.07965	1.89151	2.95641	0.924742	0.562346	0.354393	1.01252	1.96235	6.21983	1.0314	1.41658	0.950072	2.05525	1.25142	2.1919
NewGene_11652	CLnGene11652	1.93551	2.45748	2.28782	0.31506	0.914878	0.707722	1.46859	1.6469	1.48577	0.219996	0.676619	2.07375	1.41907	2.35349	1.68178	0.610048	0.913468	0.787558
Cl20125	Cula0020125	0.417025	1.21742	0.395549	1.50151	1.09682	3.33749	0.284972	0.365497	0.160922	8.05007	1.02167	1.23033	0.627523	0.45497	0.354002	1.18939	1.35607	1.47929
Cl20124	Cula0020124	0.75063	0.43976	0.581117	1.05104	1.19173	2.56004	0.142057	0.083786	0.264442	0.185481	0.396672	0	0.965611	0.247486	0.098145	0.755506	0.251966	1.71187
Cl20120	Cula0020120	1.39218	1.4171	0.920016	0.502022	0.731566	0.832959	1.94937	2.38786	2.72735	0.285511	0.590174	0.899775	1.24304	1.781	1.96548	0.682187	0.71598	0.52181
NewGene_8382	CLnGene8382	1.19624	0.940581	2.07359	2.97258	4.03687	6.35531	1.99272	2.77828	2.69062	3.1285	4.7284	9.40926	1.4393	3.39988	3.01159	3.2247	4.63899	6.53241
NewGene_8030	CLnGene8030	1.84566	0.468393	0.850907	0.297811	0.66837	1.44952	0.019167	0.52326	0.719557	0.254444	0.459933	0	0.497834	0.286556	0.309594	0.864557	2.11796	0.996174
NewGene_4021	CLnGene4021	1.40732	1.01802	1.98965	0	0.142672	0.102148	1.76123	2.32846	3.01732	0	0.497545	1.39788	2.36653	1.84941	3.77827	0.039402	0.375747	0.28884
NewGene_292	CLnGene292	0.359346	0.222699	1.62601	0	0	0	1.86605	1.79122	0	0	0	0	0.848606	0.242704	1.20259	0	0	0
NewGene_294	CLnGene294	0.726966	0.699159	0.977755	0	0.124121	0.11681	0.379897	0.511101	0.645409	0	0	0	0.552948	0.755243	0.433077	0	0	0
Cl01300	Cula0001300	0	0.125614	0	1.94763	1.44251	1.0373	0.020471	0	0.065425	3.75646	2.35097	0.322731	0	0.016083	0.030903	0.109579	0.501819	1.27727
Cl28985	Cula0028985	1.46107	2.37808	1.692	0.182823	0.897999	0.084365	1.51975	1.81508	1.65996	0	0	0	1.8643	1.52364	1.78326	0.589782	0.09347	0.063933
NewGene_745	CLnGene745	0	0	0	5.42441	4.36869	3.07252	0	0	0	6.13887	3.94783	3.15244	0	0	0	4.85454	4.43423	2.10409
Cl12956	Cula0012956	0.99631	0.272761	0.569114	0	0	0	2.56005	2.50212	1.04941	0	0	0	0.650121	0.376421	1.24703	0	0	0
Cl01144	Cula0001144	2.61388	3.41156	1.9027	0.572069	0.829531	0.617747	1.72743	2.76251	4.12615	1.37389	0.555458	0.616718	1.4792	1.31811	2.67655	0.913304	1.6236	0.715599
Cl06423	Cula0006423	12.9613	11.0076	10.8615	11.9254	13.2541	25.8882	12.3162	13.9611	14.4445	19.4502	19.0841	22.1928	8.36998	14.689	13.6242	11.6335	28.6858	23.7186
Cl11727	Cula0011727	2.82587	2.70069	3.16143	8.50808	8.53596	12.8872	3.79863	3.70853	2.63883	8.97956	6.45734	7.69965	4.0088	2.82799	3.306	12.9926	8.19395	10.6875
Cl06427	Cula0006427	4.04709	4.23934	8.46317	0.307859	2.71974	0.199834	0.223824	0.393923	0.2171	0	0	0	1.0709	6.63511	0.576527	1.79598	0.104815	1.13667
NewGene_12654	CLnGene12654	1.21514	0.759293	0.670674	1.05358	0.601475	1.61859	1.03541	0.710042	0.885135	0.645788	1.46332	10.5048	1.30955	1.04203	1.20191	1.78667	1.08554	1.76442
Cl07845	Cula0007845	0	0	0	0	0	0	0	0	0	0	0	0	0	0	0	0	0	0
Cl11728	Cula0011728	10.5009	7.2214	7.99855	0.979811	0	0.394898	1.12711	0.449388	0.283305	0	0	9.57735	22.3114	6.36132	6.45825	0.745113	0.491016	0.907268
Cl14446	Cula0014446	0.601035	0.507716	0.596244	2.31044	1.29035	22.9382	1.75879	1.20398	0.739886	1.37827	7.74656	41.0844	0.710535	0.470541	0.409543	1.22948	4.40935	10.5437
Cl22615	Cula0022615	0.507579	0.304549	0.515583	2.60592	1.93487	3.95145	1.50765	1.28962	1.5035	2.60197	2.35277	1.54242	1.59276	1.7257	1.89861	7.68823	1.76734	2.52019
NewGene_13666	CLnGene13666	0.680576	0.630528	1.13837	0	0.666248	0.888924	1.04205	2.08544	3.11638	0.155173	0.958879	0	2.11955	2.79661	1.05141	0.381883	0.376054	0.849262
Cl28532	Cula0028532	7.00917	4.45781	4.76338	9.34258	6.38353	11.8928	6.25544	7.89115	6.90993	5.98664	6.58304	10.4326	7.83732	5.40151	5.7726	6.89846	5.49507	9.96946
NewGene_14195	CLnGene14195	0.977542	0.673167	0.680456	2.97718	2.08707	2.46668	1.30528	1.28875	1.29785	1.06791	1.98777	1.3678	0.777938	0.545299	0.529168	2.34888	2.04438	2.6316
NewGene_1267	CLnGene1267	0.364614	0.222372	0.428033	0	0.053422	0	0.417392	0.677703	0.588084	0	0	0.062853	0.194105	0.314479	0.14376	0	0	0.045677
NewGene_1266	CLnGene1266	0.058591	0.151012	0.136458	0.582929	1.12793	0.703351	0.043447	0.059257	0.051315	0.923028	1.24299	1.20153	0	0.106104	0	1.49063	1.59989	0.562169
NewGene_1265	CLnGene1265	0	0	0.072284	0.591026	1.37705	0.265559	0.059227	0	0	0.860918	0.740824	0.049797	0	0.078436	0	4.14237	0.480168	0.273444
Cl03171	Cula0003171	14.6273	9.76265	12.9478	25.6922	8.55318	45.5187	7.75738	4.38699	1.6144	5.26273	9.37362	19.9976	21.2227	9.12387	7.65946	25.0928	5.19097	26.3668
Cl01996	Cula0001996	5.51091	6.43437	6.17611	4.44637	5.7468	4.52825	5.46698	4.80953	4.23491	4.39764	5.07672	8.15965	7.44045	6.67085	4.54288	4.77636	4.61121	4.38184
NewGene_5545	CLnGene5545	0.617543	0.721302	0.816217	0	0.11511	0	0.597659	1.22257	1.07022	0	0	0	0.392553	0.903598	0.832775	0	0.093726	0
Cl36550	Cula0036550	5.97027	1.20662	3.42995	12.0725	4.16538	44.1957	8.48455	5.44346	1.38101	4.26029	10.9217	1.22436	4.15151	2.18593	1.75476	6.93504	3.30013	34.0111
Cl36554	Cula0036554	13.1607	15.6578	13.9645	11.0316	10.0793	7.45942	21.0038	24.9699	23.5381	16.1588	17.9314	6.99311	16.1943	19.4423	18.6757	9.4948	13.8776	4.43143
Cl07109	Cula0007109	134.797	27.3359	57.4566	174.482	54.827	356.702	79.4856	22.6798	11.1121	45.3673	85.2676	0.408591	87.4676	40.3066	30.4216	95.3245	28.2567	323.573
Cl00733	Cula0000733	0.221563	0.306176	0.342384	0.173325	0.074701	0.700145	0.450255	0.42338	0.301808	0.25358	0.342658	0.185971	0.341022	0.18284	0.48507	0.057306	0.290155	0.483351
Cl09858	Cula0009858	1.37769	1.20755	0.961236	0.832558	0.750786	1.24757	0.949395	1.22783	0.978941	1.66352	1.10982	2.60772	0.455136	0.745772	0.378782	1.12207	1.02261	0.734804
Cl09851	Cula0009851	0.298334	0.177828	0.220504	0.479223	0.761698	1.38133	0.550551	0.57185	0.809461	0.877274	1.124	4.67076	0.13609	0.36165	0.58029	0.438383	0.34087	1.19108
NewGene_7371	CLnGene7371	11.6664	6.56767	13.8643	2.80951	9.69455	1.31591	17.8166	22.6009	28.4364	5.0527	9.64655	17.8203	8.30974	39.7152	23.6869	6.27332	9.01875	4.6797
Cl35112	Cula0035112	11.5605	11.7589	14.4792	5.90698	7.36811	6.34367	10.5802	11.4479	11.6509	5.48829	6.77012	11.4275	10.1974	16.7938	10.86	8.50607	6.49908	6.71751
Cl35113	Cula0035113	12.6001	3.95034	5.7306	29.3476	4.17758	98.1101	16.5668	7.72362	3.01009	8.86985	18.521	1.09053	9.08796	6.29446	3.80373	8.48996	4.14316	59.6406
NewGene_12354	CLnGene12354	2.44976	2.28478	3.01203	1.08767	1.28714	2.07431	1.8841	2.02699	2.11812	1.1473	1.60425	3.51463	1.25809	2.68864	2.31283	1.06671	1.40552	1.68286
Cl35111	Cula0035111	18.7497	21.2564	20.161	7.05942	10.6818	7.47297	26.464	31.6061	38.9088	12.5234	11.0142	22.9214	20.1916	22.9328	30.4132	7.66784	15.977	6.11865
NewGene_4630	CLnGene4630	0.303217	0.210225	0.502851	0.101861	0.124236	0.575237	0.297116	0.348972	0.378872	0.123012	0.38916	1.00657	0.239376	0.328974	0.363269	0.28197	0.295219	0.322994
Cl03824	Cula0003824	2.58489	2.9784	1.87242	2.16055	2.36051	1.28967	2.72382	2.12407	1.63872	1.35557	2.40056	0.758626	1.50451	3.52539	2.12882	1.52435	2.6804	1.67983
Cl08109	Cula0008109	0.422186	0	0.818047	3.67426	2.69315	9.03731	0.55664	0.343657	0.534213	2.31127	2.64367	12.1502	0.453502	0.577097	0.482661	4.32765	3.08038	6.02918
Cl09270	Cula0009270	0.377778	0.497075	0.941279	1.00079	1.2611	0.832198	0.199981	0.120975	0.168809	1.2349	2.43885	2.50384	0.436767	0.500925	0.392361	1.70112	2.48327	2.0531
Cl09271	Cula0009271	6.2715	7.20203	8.81803	5.9933	2.89733	23.5196	7.84253	4.2131	4.8884	3.94673	3.66871	0.978363	9.64745	7.30898	9.451	3.94702	3.15296	10.1482
Cl09274	Cula0009274	36.4177	24.3453	27.2201	39.4006	11.5373	69.6851	53.463	62.5585	41.6254	30.4078	22.1181	49.6394	40.0475	19.7978	29.3201	15.9979	13.7205	29.5285
Cl01467	Cula0001467	8.75659	9.16349	7.5983	15.6362	15.9247	16.9472	6.04794	7.87506	6.95617	15.6296	18.9934	20.7244	5.93561	7.42717	7.80163	13.9208	18.3107	14.3316
Cl03518	Cula0003518	8.79004	10.2195	11.6081	2.14773	7.57797	4.71261	10.6516	14.2321	12.6642	3.95589	8.14295	2.83007	8.013	12.5607	13.4887	3.28216	9.96247	5.73425
Cl18942	Cula0018942	3.05301	2.43967	3.88839	0.558002	0.868803	0.581012	3.34561	4.19091	3.02385	0.62657	0.848651	2.18828	2.78688	2.84067	3.75091	0.618607	1.1514	0.983345
Cl32666	Cula0032666	14.7761	2.45925	5.40394	33.2147	3.49682	224.471	8.35578	5.00832	1.88828	5.67588	5.96421	411.302	6.67828	5.87592	3.56369	6.35538	2.50346	58.2956
Cl31319	Cula0031319	0.443053	1.0019	0.845316	1.27905	4.62829	3.56751	0.413672	0.325725	0.831826	1.57926	3.5364	3.81708	0.393157	0.568048	0.742919	1.64972	1.1581	3.95925
Cl31311	Cula0031311	3.06388	2.84913	2.24466	2.53507	4.38547	2.39558	3.51601	2.57636	3.19881	2.81136	3.37016	6.2625	1.83562	3.95542	2.90581	2.77314	2.79963	2.01331
Cl31314	Cula0031314	4.38192	2.2193	2.49138	0.55981	0.413928	0.466492	3.64333	3.94147	2.52704	0.856329	1.34361	4.47372	2.26037	2.85835	3.37576	0.650393	1.70731	0.578489
Cl31317	Cula0031317	6.58155	5.6307	9.11794	3.20669	5.93636	12.1896	5.7832	7.83359	9.93178	2.91247	5.53524	3.53038	6.55023	9.28198	10.0664	3.07446	5.64288	11.3822
Cl34795	Cula0034795	5.47534	5.17359	4.40901	4.67069	2.69341	6.40499	6.56757	5.07594	4.39855	2.87741	2.7704	6.17823	4.85581	3.35066	3.50454	1.52392	2.15869	2.44526
Cl34798	Cula0034798	4.4642	6.01644	7.55344	1.0367	2.88808	0.886873	1.90298	1.14234	0.898806	0.10864	0.535664	0.410812	4.66534	5.17373	2.22867	1.47528	0.827227	3.29178
NewGene_8632	CLnGene8632	0.639017	0.495642	0.485338	1.16997	0.234136	8.63878	0.334916	0.121097	0.175494	0.643908	0.222236	17.164	0.419674	0.258745	0.222878	0.931163	0.057335	2.71957
NewGene_8634	CLnGene8634	3.04887	3.30375	0.209154	0	0	0	4.60615	6.27182	0.399541	0	0	0.089354	3.92108	2.38327	0.163746	0	0	0
Cl35579	Cula0035579	1.39458	2.11428	1.10904	1.21655	2.78078	4.60553	4.25148	2.79655	3.91713	0.681527	4.45277	7.32484	2.54346	1.68689	2.42974	0.705655	2.01766	2.94249
Cl15126	Cula0015126	12.1632	10.659	9.99311	18.945	9.11867	22.8075	8.14356	5.72405	2.33089	10.2628	7.05526	37.9643	12.1299	7.54205	4.02855	32.7542	4.1496	12.4704
Cl33220	Cula0033220	5.6172	3.47426	1.77411	19.6367	13.0967	5.60036	1.53509	1.25481	2.14317	14.6763	6.69677	1.06543	1.33314	1.05838	2.07351	9.76094	7.43507	4.89774
Cl21541	Cula0021541	5.53086	8.05559	9.79096	2.4142	2.76121	6.45772	4.81208	4.50897	5.71622	0.295975	2.62322	4.12005	18.105	12.2576	6.12738	2.52798	1.43057	4.4654
Cl29397	Cula0029397	17.6389	10.7503	14.4316	10.7026	2.44148	7.19449	16.5594	14.0848	16.1511	29.5608	8.16744	10.4796	12.3956	6.47873	10.0146	12.7594	6.71453	8.76399
Cl04861	Cula0004861	4.59658	2.03534	2.16925	8.68157	3.50403	33.5488	6.01082	6.35985	4.47757	6.55668	7.13921	27.2684	3.43303	2.02928	3.65954	3.46757	3.37239	11.8813
Cl27252	Cula0027252	0.87399	1.48425	0.879651	0.608883	0.576666	0.480447	0.83166	0.752027	0.54837	0.872758	0.927335	0.898824	1.31646	0.659459	0.805152	0	0.908868	0.395735
Cl27251	Cula0027251	0.273282	0	0	0.110244	0	8.09883	4.82314	13.5705	1.12064	0	0	0.146117	0	0	0.049407	0.146246	0	2.78399
Cl23943	Cula0023943	5.75878	3.27396	5.25074	1.9225	3.08717	3.17009	5.67078	5.91899	4.86179	1.5532	2.44079	6.82821	2.55749	4.53431	4.65802	3.60615	2.48282	3.32095
Cl23941	Cula0023941	0.134206	0.056531	0.148475	0.949195	0.908992	1.61292	0.098475	0.072687	0.108733	0.429723	0.396786	0.955234	0.063734	0.146605	0	1.05295	0.582187	1.36059
Cl35944	Cula0035944	9.00379	12.6251	8.15867	37.6534	17.5338	38.1595	18.2992	15.3728	10.7776	27.039	21.4717	6.06205	12.9263	6.85618	7.39532	24.5361	16.4504	32.0396
NewGene_504	CLnGene504	0.843989	0.821544	1.18157	0.012331	0	0.012769	0.795186	1.32421	1.20361	0.129729	0.102632	0	0.983721	1.54589	1.16041	0.077583	0	0.281403
Cl13124	Cula0013124	2.51166	1.04933	0.89222	0.206957	0.766633	0	1.89785	1.60423	0.684914	0.127289	0.34279	0	0.481521	1.13524	0.756132	0.102992	1.04109	0.417423
Cl11010	Cula0011010	1.94457	2.18789	0.528361	10.1166	1.70052	0.611633	0.099191	0.361385	0.344076	7.55832	1.72288	0.849478	0.241471	0.197867	0.977266	8.34894	1.53511	2.77522
Cl20706	Cula0020706	0.094469	0.2729	0.219434	0.244246	0.33976	0.604135	0.124339	0.231928	0.147169	0.370081	0.739106	1.21097	0.074897	0.172015	0.140439	0.284599	0.397247	0.323433
Cl20703	Cula0020703	0.04173	0.18013	0.379575	1.78091	2.27872	5.7247	0	0.06344	0.048767	1.20904	2.90986	2.77854	0.122234	0.162867	0.227678	0.339704	1.25083	6.20896
Cl19222	Cula0019222	628.754	735.496	929.895	317.047	415.53	81.4221	522.91	645.527	808.335	278.265	318.148	41.7256	932.362	658.87	748.804	206.702	417.998	121.471
Cl24185	Cula0024185	1.91553	1.04828	0.52567	7.7805	1.52019	0.608494	3.71826	4.17086	2.95533	14.6516	3.90623	2.71395	1.21368	0.746646	1.8372	1.77821	5.81231	0.567562
Cl21356	Cula0021356	21.9707	22.5852	24.1585	18.5415	24.9893	32.5692	7.12539	6.12094	4.21635	6.88031	13.002	17.288	20.8297	10.4839	9.17728	21.5212	13.4621	37.7916
Cl23054	Cula0023054	6.89292	5.34444	4.20721	14.7338	22.6279	27.2858	10.4122	10.2162	8.89273	27.8222	27.6035	64.4935	7.79259	7.13164	6.93174	16.6713	17.4061	26.7003
Cl26667	Cula0026667	2.16189	0.639848	1.49666	9.83825	0.950997	7.99793	3.78817	1.12255	0.826372	1.08125	3.06712	0.027158	4.78663	1.12671	2.12553	2.18604	1.0414	5.12241
Cl26662	Cula0026662	74.7643	78.4527	54.8217	39.501	40.6177	37.035	54.0264	43.5417	23.1256	32.6585	36.7495	61.8646	38.4787	42.2533	29.8989	30.634	47.9317	46.4244
Cl35260	Cula0035260	7.91758	14.343	11.0393	24.5953	15.3912	12.3434	10.9874	12.4993	15.0209	30.9123	12.4309	6.97021	13.9469	10.8668	10.3322	32.9002	16.6352	23.2877
Cl24189	Cula0024189	4.48601	10.755	4.28175	28.4411	31.6533	7.74798	6.86242	5.95345	7.30443	66.0021	27.4205	7.30821	6.15723	4.05786	6.93782	7.50361	12.161	14.2172
Cl35262	Cula0035262	3.73317	5.07302	4.24514	1.89915	2.17453	1.65676	1.68386	1.63893	2.3859	0.704181	0.879162	0.354794	4.75194	5.78442	2.22578	1.88125	0.950086	1.19231
Cl05758	Cula0005758	12.9747	6.47595	4.12771	1.62341	0.261108	0.561589	7.7751	5.4783	3.83849	1.66811	3.15391	33.9022	13.1542	3.23557	4.85126	5.99761	4.70163	1.37467
Cl05756	Cula0005756	2.61746	7.9881	9.55944	0.768625	3.87505	0.654133	3.47969	2.94813	2.8056	0.13913	0.605259	0.093477	6.56834	6.9589	3.47363	2.77054	1.95274	3.5953
Cl05755	Cula0005755	1.09476	0.73467	0.526586	0	0	0.134708	0.448253	1.05926	3.1494	0.172512	0.101402	0.68787	0.67798	0.313612	2.83012	0.168476	0	0.224629
Cl05751	Cula0005751	0	0	0	0	0	0	0.057349	0.478431	0	0	0	0	0	0	0	0	0	0
Cl19487	Cula0019487	0.246374	0.107045	0.322486	1.53002	2.32362	4.81971	0.647827	0.777825	1.10416	1.89708	3.64758	10.9265	0.447615	0.384389	1.09868	0.528374	0.970852	2.47772
Cl18571	Cula0018571	1.01384	0.864322	0.882428	0.647575	1.03542	0.819932	1.08142	0.897002	1.11488	0.63799	0.670789	0.764226	0.576001	1.0086	1.18491	0.473455	1.09054	0.531688
Cl18579	Cula0018579	0.969953	1.24288	1.33417	0.616291	1.02929	0.726338	0.841436	0.23346	0.750878	0.730013	1.41834	0.60107	0.532166	1.03277	0.978842	1.72925	1.50654	1.8093
Cl27530	Cula0027530	8.99826	8.35153	7.65059	13.8563	10.8668	14.7966	9.19538	10.1665	8.80655	17.4818	16.873	24.8962	9.40802	9.38062	7.74923	11.6407	15.1744	13.3579
Cl27536	Cula0027536	1.4451	1.46582	2.18667	2.37167	1.70923	1.30197	1.39123	1.5354	1.47856	2.59136	1.43764	0.543364	1.69527	1.639	1.61412	1.94701	1.44881	0.912662
Cl14631	Cula0014631	2.31901	1.62765	2.49933	4.21895	1.52752	9.41177	5.86032	8.29091	8.70851	3.30404	5.01338	3.6006	2.13724	3.54434	3.10685	2.52539	4.08409	5.72283
NewGene_9226	CLnGene9226	0.867038	0.350496	0.735314	0.146481	0.048171	0.321261	1.05444	0.748254	1.33935	1.63291	0.737535	1.39366	0.180208	0.996235	0.971489	0.437541	1.32848	0.481395
NewGene_11	CLnGene11	0.245687	0.350763	0.360713	1.30001	1.24704	5.5519	0.187081	0.272285	0.206475	1.39376	0.675874	6.17337	0.257014	0.180144	0.33862	2.13272	0.799527	5.89023
Cl02190	Cula0002190	11.4476	9.46616	9.01458	19.1799	7.54955	186.542	9.42718	9.39307	8.70051	21.2711	12.9492	110.36	12.245	4.22954	8.34281	22.0957	6.64105	98.6974
Cl02192	Cula0002192	5.83284	4.73123	5.3158	11.3773	6.65435	18.4185	7.705	8.06836	5.78662	8.9291	10.4824	8.73503	3.96534	3.64069	3.92969	5.23533	5.77597	8.7247
Cl02199	Cula0002199	1.5276	0.87534	0.207649	22.5607	6.99709	2.88462	2.96878	1.04142	0.505853	19.9473	8.15156	2.7651	0	0	0	0.877443	4.04072	3.41611
Cl22835	Cula0022835	61.4774	101.397	115.922	93.3464	141.529	187.943	137.487	126.453	136.858	61.7251	160.094	59.2759	113.983	133.183	109.766	179.852	144.993	246.61
Cl20089	Cula0020089	4.43512	6.41211	6.69008	1.87174	3.04873	0.904394	2.23041	2.74568	2.00007	1.30214	1.36367	3.40276	6.22982	6.86235	3.88421	3.32873	2.02256	0.91492
Cl14845	Cula0014845	120.313	76.1211	13.5806	124.396	84.6283	71.5185	95.5127	76.6571	38.9893	113.457	99.3367	58.6359	48.175	10.5837	42.4297	65.8488	180.829	53.5547
Cl14844	Cula0014844	0.763497	0.175515	0.300942	1.09425	0	11.424	5.35264	5.40341	0.366669	2.39278	1.87595	0.239263	0.208754	0	0.405467	0.511049	0.1208	2.63623
NewGene_11027	CLnGene11027	1.72395	0.772162	2.25108	0	0	0	0.911299	0.837373	1.40488	0	0	0	0.620932	1.10828	1.37332	0	0	0
Cl36466	Cula0036466	0	0.016746	0	2.99303	5.66616	6.15871	0	0	0	0.375843	1.92135	0.979036	0	0	0	5.12671	2.33562	9.15481
Cl00138	Cula0000138	4.82106	14.451	9.20482	17.7388	23.1057	37.7158	8.03668	5.03706	8.84817	20.8414	10.298	11.1734	4.31677	3.23339	6.04759	37.8251	6.79863	14.8983
Cl27190	Cula0027190	19.8245	76.9909	15.1189	183.102	228.348	19.6528	33.7572	29.5616	31.9972	196.939	117.725	16.308	25.8533	19.6044	47.1018	85.871	60.3948	79.6501
Cl00132	Cula0000132	0.043618	0.135248	0.216705	7.97201	0.16541	0.880684	0.040469	0	0	0.246311	0	0	0	0.068551	0	9.16598	0.026665	0.293155
NewGene_16275	CLnGene16275	1.54676	1.2573	2.76822	0.240532	0.467959	0.114827	0.147204	0.088379	0	0.068435	0.170362	0	0.468329	1.38922	0.325115	0.746204	0.152918	0.298048
Cl21027	Cula0021027	19.6362	20.9545	22.5536	6.15454	14.1321	7.29083	14.2887	18.9089	14.6829	5.16867	7.37676	11.835	19.7285	19.9385	17.3267	5.51559	11.3415	7.33054
NewGene_12598	CLnGene12598	1.53445	1.25317	2.23481	0.415069	0.668365	0.395314	1.46876	1.18263	1.43809	0.487771	0.827139	1.27809	1.08618	1.84443	1.97696	0.86854	0.906226	1.38892
NewGene_12597	CLnGene12597	1.36698	0.481259	2.61082	0.010478	0.093638	0.152468	1.11471	1.56121	1.84558	0.022537	0.047437	0.126096	0.58334	2.10408	1.81788	0.088636	0.065039	0.117334
Cl15076	Cula0015076	4.12192	5.08387	5.94312	2.06284	3.52697	5.44009	2.70329	2.82412	3.31303	4.36698	2.14559	7.867	1.64852	5.17356	3.46884	5.14828	3.77323	5.17814
Cl01262	Cula0001262	2.58859	0.578281	0.541234	10.8017	2.30012	13.9955	3.52856	0.977486	0.644551	8.23832	2.95317	2.01904	0.837763	0.61141	0.743239	4.73497	0.970346	7.98918
Cl01266	Cula0001266	11.5685	13.8058	10.3406	49.8453	31.6384	18.8221	17.3524	23.4535	18.0484	63.5635	29.1946	5.28072	13.8756	15.3829	13.1578	17.9438	19.4088	18.7478
Cl36146	Cula0036146	0	0	0	0.451181	0.064485	0.126941	0	0	0	0.758645	0.214108	0.700205	0	0	0	0.153891	0.370763	0
Cl36142	Cula0036142	3.97091	3.37141	2.68239	0.565918	0.62518	1.40185	3.90757	3.84995	2.66489	0.511676	0.370007	2.47572	5.12137	3.02309	3.34012	1.20147	0.344297	0.416216
Cl04167	Cula0004167	0.552957	0.321791	0.560008	0.305061	1.61738	1.46975	4.48604	5.28675	7.86318	1.34765	2.23585	1.29439	1.64464	0.867709	2.56352	0.122451	2.35286	2.08992
NewGene_7203	CLnGene7203	0.206173	0	0.074245	0	0	0	0.309393	0.244758	0.114493	0	0	0	0.106368	0.127793	0.17061	0	0	0
Cl28082	Cula0028082	69.1285	44.7027	55.3244	173.686	71.7332	185.242	120.951	83.4669	105.209	215.23	154.468	85.0477	87.9475	45.8428	81.022	117.497	103.167	178.867
Cl28083	Cula0028083	2.98868	2.13976	3.44695	0.892652	1.93002	1.8512	3.03979	3.87829	3.58295	0.968432	1.53554	5.42893	1.2564	2.65566	2.3261	1.58368	1.81774	1.40406
Cl28080	Cula0028080	2.39556	1.90633	1.82186	6.37605	2.92941	10.8299	1.33922	1.5859	0.710839	9.55147	4.01737	6.21137	1.18476	1.34496	1.0324	5.17496	2.17012	5.29135
Cl15920	Cula0015920	2.50481	4.78117	2.1703	0.659537	0.81573	0.384943	2.52107	7.34216	8.16823	6.54028	1.64454	1.16437	2.34578	1.65839	3.75434	1.37076	3.78682	0.189655
NewGene_1433	CLnGene1433	1.94777	1.9377	1.86792	2.68524	2.39369	10.9279	1.44028	1.99705	2.06846	3.95548	2.43904	6.74679	2.26319	2.34326	2.98397	1.83978	2.71235	11.8565
NewGene_1430	CLnGene1430	0.546537	0.679143	0.695207	0.308811	0.430005	1.66843	0.880934	2.09601	1.5546	0.391458	0.723946	1.70143	0.635211	0.717479	1.13388	0.264404	0.952802	0.865068
Cl17560	Cula0017560	2.78603	2.60987	2.58068	4.11053	4.08402	3.53056	2.35714	2.48715	2.37104	3.66692	4.23136	4.60675	3.68825	2.37671	2.56489	5.99797	3.55404	4.26754
NewGene_11927	CLnGene11927	1.01018	0.451833	1.00807	1.06885	2.02661	3.70433	0.756817	0.775526	1.17995	1.30345	2.28793	8.78509	0.520936	0.528946	0.797237	1.90752	1.95437	3.46131
NewGene_11920	CLnGene11920	2.57482	2.91316	3.09224	5.65203	4.61404	3.96461	6.03605	7.79156	7.39414	10.453	18.1874	7.34114	4.97088	3.23327	6.59596	4.20427	6.86792	7.50848
NewGene_11921	CLnGene11921	1.23798	0.76955	0.547471	0.467363	0.86678	1.24427	1.50535	1.39346	1.1965	0.898266	1.38183	1.13912	0.488435	1.11272	0.987823	0.945014	2.04883	0.940401
NewGene_11922	CLnGene11922	1.57769	1.04712	0.840566	0	0	0	1.10016	0.207718	0.083384	0	0	0	0.998044	0.254791	0.138707	0	0	0
NewGene_6119	CLnGene6119	0.099356	0.1975	0.14656	0.704956	0.510704	0.261569	0.051892	0.309679	0.172418	0.38336	0.221628	0.362023	0	0.151202	0.368289	0.19535	0	0.237003
Cl36968	Cula0036968	38.0638	23.6198	5.04751	161.602	125.813	62.9962	16.3049	19.2124	12.9383	169.829	50.4856	13.3321	6.56082	1.79828	29.4133	75.6532	78.2508	56.5026
Cl33309	Cula0033309	54.0359	144.457	47.7946	691.224	559.756	99.7351	61.2346	63.73	101.428	726.005	287.678	41.3026	51.054	35.8486	115.196	518.682	197.208	264.367
NewGene_1769	CLnGene1769	0	0	0	0	0	0	0	0	0	0	0.023271	0.148545	0	0	0	0	0.045266	0
NewGene_1761	CLnGene1761	0.817371	1.62649	0.965415	0	0	0	0.972914	2.56264	2.1427	0	0	0	0.781418	0.931461	2.30208	0	0	0
NewGene_3696	CLnGene3696	0.564331	0.85177	0.790623	1.9878	1.75765	1.65807	0.318195	0.709641	0.362255	2.67204	1.9063	1.74056	0.613027	0.649699	0.373632	1.92418	2.03854	0.906873
Cl03136	Cula0003136	3.82646	1.98469	1.56601	27.4057	16.5536	17.391	5.46425	4.91151	2.6628	13.4376	14.1608	5.52068	2.95257	2.51145	1.50646	5.25061	7.41252	11.3499
NewGene_3699	CLnGene3699	1.7961	1.2709	2.19722	0.852033	0.527488	2.05954	2.2821	2.89885	2.50417	0.673644	0.775994	5.87159	1.7625	2.52053	2.1797	1.48989	0.344442	1.31249
Cl24369	Cula0024369	3.31821	3.95514	3.07875	6.08908	8.50682	12.7659	5.46536	7.21856	6.17267	8.28599	10.142	18.2543	3.33706	5.39582	4.37932	5.65161	10.7977	11.9052
Cl33872	Cula0033872	6.48301	5.07632	8.43591	2.58136	3.58191	2.55083	5.04535	3.84211	3.43221	0.811589	1.55298	5.45542	8.02521	7.45032	4.65855	3.72869	4.00697	5.21468
NewGene_2124	CLnGene2124	3.02212	3.31837	2.85034	0.781601	1.41748	0.953461	4.25845	5.09636	5.23975	0.912371	2.36052	2.85963	3.18363	2.56877	4.04621	1.70336	1.78759	1.41632
NewGene_2129	CLnGene2129	0	0	0	8.40611	0.658285	2.08005	0	0	0	6.66109	2.94508	2.17995	0	0	0	6.77244	2.58102	3.95727
Cl19976	Cula0019976	16.7833	20.1415	22.6925	4.80347	16.3965	8.134	18.8735	25.9823	25.8017	6.76311	15.5885	8.88817	17.3748	24.2248	27.1684	6.3911	18.4225	12.207
Cl19975	Cula0019975	56.9883	62.3691	67.4192	140.834	114.155	133.533	42.3459	40.1649	33.6355	72.5994	105.43	104.655	89.0302	52.0052	43.3561	119.934	94.9883	140.648
Cl35091	Cula0035091	21.5577	32.6666	30.4091	25.8701	28.9555	13.0657	5.96558	4.44574	2.99428	16.7209	11.5472	39.5132	24.1494	16.4812	5.18695	17.5823	8.84265	13.2823
Cl35323	Cula0035323	5.35987	6.98441	4.23785	16.0436	19.8911	18.1247	7.00401	6.53511	12.4688	34.3849	26.9998	11.8151	5.63094	2.67781	10.4965	3.56794	8.68755	15.2258
Cl31439	Cula0031439	4.61536	3.52556	3.09568	94.2089	71.2682	76.9151	8.5437	6.62847	2.00375	46.6092	50.7843	10.6362	4.8701	3.15175	2.22913	21.0359	29.9937	52.1167
Cl31434	Cula0031434	43.9286	25.0899	25.9772	29.1568	8.3149	65.2565	45.5634	51.4137	25.4335	17.7349	14.2883	25.5525	23.8484	17.0775	13.5607	7.30303	6.07197	23.9065
Cl14041	Cula0014041	3.64675	3.28208	3.77738	6.88187	1.01953	7.12127	5.26634	2.34528	2.02705	7.87721	7.08011	10.547	3.74014	3.05705	2.92156	3.84461	2.15233	3.84756
Cl30473	Cula0030473	9.70167	10.4726	15.4481	8.09632	12.5151	6.19628	10.8862	16.6933	16.1304	9.34547	10.2358	8.96398	9.73446	20.1867	13.146	13.3321	10.6178	9.27605
Cl34059	Cula0034059	1.10894	0.865891	0.815612	8.27193	16.7568	10.8716	0.552388	1.20932	0.952102	6.67529	17.14	14.9679	0.519295	0.422916	0.880599	10.5769	15.3292	19.0439
Cl34051	Cula0034051	11.8345	5.15304	7.61267	42.9372	10.7567	109.806	9.94539	12.8068	7.82092	16.8786	15.0713	20.6776	5.8511	3.36949	3.41879	13.0277	6.43376	38.9855
Cl34054	Cula0034054	135.55	152.228	170.413	108.912	139.226	90.328	164.215	162.221	145.856	136.125	151.893	94.8024	124.451	202.318	141.313	114.687	161.431	91.6378
Cl30749	Cula0030749	22.5217	13.674	22.1518	39.7424	2.68375	2.28009	12.1066	4.08097	7.94877	11.0497	2.54801	5.73604	27.0227	14.3966	10.5424	164.928	4.00255	1.16588
Cl30744	Cula0030744	0.452889	0.513502	0.444638	0.20126	0.353489	0.883693	0.23281	0.827038	0.63376	0.517011	0.250507	0.463124	0.331907	0.348624	0.448773	0.153159	0.425762	0.611659
Cl26008	Cula0026008	0.581587	0.259988	0.471313	0.764325	0.794104	1.2023	0.453645	0.079497	0.071903	0.365502	0.828775	4.9233	2.09429	0.627954	0.961889	0.123434	0.663461	0.733012
Cl26004	Cula0026004	1.46276	0.990322	1.70211	0.194864	0.121099	0.312193	0.535901	0.716439	0.414796	0	0	0.254328	1.28967	1.60813	0.402922	0.486048	0.092278	0.219895
Cl26006	Cula0026006	2.25967	0.917909	1.74228	3.97652	1.0174	5.89076	1.30787	0.801394	0.238142	0.990426	1.26934	0.433643	0.998876	0.993474	0.785918	0.737822	0.470947	1.29618
Cl22930	Cula0022930	2.03071	2.58448	1.97371	0.458639	0.358306	0.995665	1.83561	2.79657	1.6205	0.926165	0.698624	2.02175	1.50014	1.97798	1.76948	1.32232	1.33422	1.24932
NewGene_8403	CLnGene8403	1.59494	1.48735	1.01593	18.4787	29.3241	14.1758	2.66203	2.91188	3.67427	17.3673	19.537	21.6871	1.28196	0.71186	2.91909	6.24846	10.1534	17.6297
NewGene_8408	CLnGene8408	0	0	0	0	0	0.030299	0	0	0	0	0	0	0	0	0.029146	0	0	0
Cl29587	Cula0029587	4.48711	3.40437	5.2075	1.6112	3.56459	4.08933	4.09817	4.40663	3.70614	2.28247	3.16199	1.5941	3.93772	3.83757	3.65564	2.23715	2.98555	4.21957
Cl24693	Cula0024693	71.2391	101.625	87.173	174.111	201.731	100.734	75.8273	82.3416	77.7837	133.572	160.103	157.148	89.6715	107.248	85.5613	201.735	216.347	142.16
Cl24691	Cula0024691	12.5917	14.4763	17.9609	11.1219	4.51969	18.343	55.3198	107.585	86.7217	11.3674	28.7901	287.337	17.1764	12.4816	39.9152	4.69667	8.14766	7.67825
Cl27351	Cula0027351	6.14231	4.91314	6.62104	1.63506	4.5723	3.87164	6.01634	8.99457	9.18449	2.26846	6.56562	7.91621	5.07414	6.69878	8.62982	1.65875	6.84817	3.76145
Cl27354	Cula0027354	14.2159	8.49845	10.3558	3.00058	3.43483	3.0585	11.2846	14.1801	13.9466	3.26159	2.69575	5.00367	10.2348	11.4618	7.9486	4.13127	2.72821	3.20706
Cl24521	Cula0024521	34.1698	68.5102	64.4533	0	0	0	101.956	62.5417	40.4847	0	0	0.082712	72.8855	87.6513	77.1676	0	0	0
Cl24520	Cula0024520	64.6139	36.832	41.4607	177.719	209.157	90.446	45.6913	46.0001	63.9693	190.727	180.904	245.483	47.5113	52.1951	54.6676	199.215	187.361	108.383
Cl24523	Cula0024523	4.64783	6.05696	1.83594	10.1365	5.7426	0.75802	1.92056	2.31426	2.05808	5.65577	2.59086	0.141909	1.67819	0.218585	3.88517	4.64034	2.03164	2.41259
Cl22208	Cula0022208	1.54453	1.1264	1.72732	0.583783	0.641007	0.390184	1.48428	1.71879	1.40207	0.366386	0.720878	1.19519	1.74069	1.69511	1.70145	0.616191	0.356956	0.763469
Cl04367	Cula0004367	5.27074	1.00846	0.462303	12.0706	4.41536	7.70275	4.70647	2.72571	1.76923	35.3966	10.9268	3.8833	2.42356	0.381274	0.908951	2.7999	1.17233	3.74236
Cl04369	Cula0004369	0.829032	0.652771	0.543005	1.49036	1.48583	1.01886	1.41033	1.62142	1.48026	6.18604	4.12107	2.65301	0.474189	0.970122	0.534321	1.04055	3.1582	1.15058
Cl34428	Cula0034428	19.912	29.4838	28.4033	5.58913	26.1007	5.54954	60.3892	90.0413	69.4737	5.88961	21.4386	16.5175	27.4402	40.4806	39.7714	7.07936	16.0464	6.69833
Cl20513	Cula0020513	0	0.665422	0.442757	0.575797	1.4423	0.730303	0	0.191585	0.344388	0	0.405614	0.468839	0.221357	0	0.705482	0.420985	0.199687	1.45121
Cl26583	Cula0026583	25.6367	35.6942	38.7928	39.0323	45.8112	46.8319	35.5703	31.795	36.1198	32.5899	48.6411	19.576	39.5125	46.5318	38.3362	68.7209	48.3003	60.5328
Cl05545	Cula0005545	0	0.071352	0.077041	0.509182	0.093711	2.77229	0	0.121468	0.110533	0.258606	0.719593	5.75044	0.074903	0.080356	0.136425	0.058718	0.079829	1.11258
Cl17765	Cula0017765	0.236281	2.14493	0.068841	24.8353	17.3036	0.210776	0.2145	0.264177	0.114457	15.0315	9.56455	0.022572	0.060469	0.031094	0.692079	9.60962	11.2747	1.43402
Cl16494	Cula0016494	2.95669	2.88624	5.37405	2.24723	3.69808	1.98975	3.12491	3.79398	3.39745	2.42197	2.30462	0.734381	3.00509	4.66598	2.52136	3.30618	3.08582	2.8056
Cl15612	Cula0015612	2.56097	1.68826	2.09378	6.66058	7.52206	9.72345	2.27774	2.93329	2.42392	7.54867	9.55587	16.608	2.01995	1.938	3.13246	7.54527	12.993	9.88711
Cl15610	Cula0015610	3.3717	4.76056	4.14869	1.25795	2.22252	2.1777	4.1242	2.85189	3.44171	3.57132	3.5795	1.01979	2.6475	4.30449	3.99576	1.43789	3.52134	2.61339
NewGene_18043	CLnGene18043	0.575059	0.762245	2.08119	0.082573	0.219338	0.460249	5.73138	3.76056	16.201	0.455528	4.70232	1.42585	2.00263	2.51094	2.02702	0	4.20083	1.01129
Cl10260	Cula0010260	1.39171	3.18716	2.58286	0.408088	0.611331	0.145754	0.48623	0.280946	0.220542	0.203549	0.117851	0	2.50251	2.49217	2.20513	0.150169	0.920813	0.570884
NewGene_10547	CLnGene10547	0.129928	0.272087	0.678049	0.909686	0.577844	0.306959	0.532569	0.174195	0.416658	1.57378	0.405346	0.75209	0.429171	0.062072	0.060568	0.791837	0.981722	0.391157
NewGene_10546	CLnGene10546	0.534647	0.123087	0.381093	0.038549	0.353146	0.585479	0.307237	0.261579	0.453298	0.797054	0.526323	1.48452	0.018966	0.309866	0.255086	0.21909	0.364576	0.303596
Cl13519	Cula0013519	1.12779	1.01736	1.31475	0	0.051426	0.083533	0.639215	0.570196	0.631537	0	0.017363	0.07658	1.21891	1.29997	1.14315	0.046816	0.046438	0.082941
Cl02018	Cula0002018	1.48005	1.26926	1.49838	0.970118	1.09419	1.25922	3.50704	5.18858	4.93177	1.38661	1.79336	3.18306	3.67317	5.41246	4.00975	0.640885	1.91155	1.04397
NewGene_9410	CLnGene9410	0.445428	0.434322	0.796624	0	0	0.085616	0.489754	0.721794	0.80902	0	0	0	0.512643	1.01304	0.50704	0	0	0.029641
NewGene_3455	CLnGene3455	0.113957	0.233682	0	1.93784	1.88935	0.317616	0.237229	0.240256	0.113089	1.29068	1.82461	1.43142	0.228313	0.195259	0.167643	1.33681	1.12393	0.632145
NewGene_7525	CLnGene7525	0.116156	0	0	0.077508	0	0	0	0	0	0.395141	0.148098	2.70795	0	0	0	0.01971	0	0
NewGene_15442	CLnGene15442	0.948964	0.590384	0.199569	0.437359	0.955022	0.724033	1.33983	0.657426	1.79578	0.500567	1.4137	0.696897	0.973889	1.87627	1.6983	0	0.602867	0.555876
NewGene_15441	CLnGene15441	1.02851	0.403677	1.22561	0	0	0	3.12098	2.93524	1.45547	0	0	0	1.01235	0	0	0	0	0
Cl16149	Cula0016149	0.229893	0.108171	0.15459	5.38636	1.33021	2.8701	0.408724	0.435677	0.345112	3.95676	0.708922	1.69399	0.062229	0	0	4.50317	0.845751	1.8404
Cl16140	Cula0016140	1.56169	2.11099	1.53082	0	4.83801	0	0.095104	0	0	0.480866	0.242121	0	8.81396	10.2559	2.35893	0.089168	0.744879	0
Cl03656	Cula0003656	2.08087	2.94121	3.7809	9.30177	12.8069	8.51347	2.01774	1.70599	2.97844	11.2519	10.4387	12.3984	2.20046	3.61326	2.87092	9.35869	14.9896	15.8778
Cl03657	Cula0003657	1.70809	1.39956	1.22098	6.43594	2.30558	2.80072	1.16499	0.904139	0.569347	6.20982	7.20364	5.32487	1.86462	0.873153	1.30133	2.39675	5.22109	2.50552
Cl03651	Cula0003651	5.82972	22.9175	1.00298	119.919	80.6289	3.28095	8.95306	11.493	10.6296	311.407	67.423	1.14158	0.965388	0.600067	34.5899	57.4662	125.129	25.6935
Cl07646	Cula0007646	10.7527	15.2404	11.9937	13.6529	16.2343	10.934	7.37729	6.50516	5.66995	14.962	11.4188	9.44997	11.1969	8.34902	7.22861	14.2962	10.2579	15.1599
Cl07644	Cula0007644	37.669	48.6484	69.2988	19.8578	69.0968	24.6132	10.8291	7.31968	6.33912	2.61253	15.1225	1.01321	34.3843	60.9919	23.5677	45.1178	30.7362	69.3646
Cl07799	Cula0007799	0.065392	0.161065	0.898514	0	0	0	0.908364	1.00013	0.723921	0	0	0.138929	0.110818	0.459501	1.23057	0	0	0
NewGene_2325	CLnGene2325	1.32173	1.59258	1.98516	0.151624	0	0.085201	0.114536	0	0	0.053486	0	0.059772	0.3504	3.19738	0.099718	0.078316	0	0.258264
Cl37173	Cula0037173	8.07713	8.79904	3.5736	3.18707	3.1773	1.12718	1.74712	0.82977	0.835816	0.514421	1.05975	1.18964	6.39849	1.68422	1.40424	1.67032	1.55411	3.33102
Cl37171	Cula0037171	6.77326	4.26452	3.42	5.4184	7.37918	9.98478	3.80744	3.83893	3.27666	8.97641	8.36814	1.04687	3.17137	3.21658	3.10808	3.29951	15.9445	5.03002
Cl37176	Cula0037176	0.246324	0.133043	0.044341	1.55741	0.750632	0.586117	0.135384	0	0	0.416472	0.345652	0	0.069455	0.219825	0.090245	0.264222	0.424028	0.983113
NewGene_2328	CLnGene2328	0.855613	2.49783	0.639452	6.17855	16.4969	1.66812	0.447871	0.420215	0.890399	4.17993	3.35124	0.697568	0.511522	0.348328	1.08171	6.39335	1.62575	3.30883
NewGene_12145	CLnGene12145	2.03212	0	0.271026	1.48304	0	10.5498	3.49475	16.8088	2.44071	0.064788	0.234417	0.125023	0.098433	0.113959	0	0.142932	0	2.23804
Cl18431	Cula0018431	118.386	58.1717	11.4608	44.6239	32.9242	17.8956	104.029	54.249	27.1574	48.9302	60.4074	85.6188	30.0546	16.1574	21.3908	44.5528	154.153	16.2871
Cl09423	Cula0009423	0	0	0	0	0	0	0	0	0	0.04085	0.083391	0.655243	0	0	0	0	0	0
Cl09428	Cula0009428	0.600167	0.503859	0.58275	0.039047	0.240847	0.049795	0	0	0	0	0.011564	0	0.06074	0.63595	0.017273	0.303933	0.025098	0.212697
Cl01659	Cula0001659	16.1745	14.049	8.96108	3.23401	2.5739	3.67109	26.107	20.9372	18.159	5.65777	3.60763	3.18502	11.8404	11.8504	13.1685	1.56298	1.02789	1.3542
Cl31633	Cula0031633	5.40382	5.42649	8.10066	4.81442	7.31821	8.0864	2.93671	3.06523	3.3395	4.22743	4.37509	11.8504	3.13899	5.40914	3.48463	7.4784	5.68052	7.3637
NewGene_7298	CLnGene7298	0.594384	0.280567	0.063086	1.04521	0.151046	1.68661	0.205903	0.929806	0.843987	0.773334	0.509987	7.40796	0.124649	0.191609	1.0757	1.107	0	0.317598
NewGene_1141	CLnGene1141	0.443176	0.071161	0	8.68804	0.269545	0.453047	0	0	0	6.23629	0.480446	0.158715	0.201573	0.203159	0.085041	57.0033	0.073495	0.64022
Cl28321	Cula0028321	12.6767	9.76629	12.8118	26.2615	16.2521	30.7175	22.4717	26.2154	34.9025	78.9114	33.696	24.1749	10.2964	11.6018	24.2879	17.4772	17.5877	18.8329
Cl14178	Cula0014178	26.2729	19.6079	20.9538	103.744	29.4449	170.83	48.4093	52.7388	48.4652	139.798	82.9307	374.254	44.8755	22.1109	56.7747	108.697	45.0017	87.5444
Cl30586	Cula0030586	13.5485	15.2161	16.2371	6.14783	11.7427	5.83215	12.129	15.447	11.7032	9.03369	10.6073	7.89942	11.109	19.638	16.0394	8.72731	12.7904	6.66597
Cl14174	Cula0014174	1.9367	3.50395	2.7016	2.08784	2.69709	2.36479	1.86205	1.79897	2.12369	2.72811	3.87503	4.6002	2.29204	3.03294	2.13579	3.07832	3.93655	3.54993
Cl14173	Cula0014173	5.95671	1.96458	1.68961	7.41044	5.66821	9.70869	7.3776	5.76245	6.10619	8.9234	10.4014	16.312	4.26826	1.36678	5.94723	4.18667	6.90063	9.12893
NewGene_14271	CLnGene14271	1.36276	2.26868	2.74438	1.49112	2.12627	1.18232	2.19409	2.4177	3.83122	1.19884	2.51681	7.15694	1.84751	3.34463	2.8405	3.05128	1.95171	2.39954
Cl29742	Cula0029742	79.5127	65.3078	45.3654	201.455	150.558	90.8979	105.146	57.961	98.4894	373.121	148.657	60.3993	60.4605	37.0312	48.1769	95.804	111.713	110.868
Cl00886	Cula0000886	3.63494	3.40249	2.48131	0.143422	0.783944	0.487984	2.65698	4.81752	7.11432	1.28215	1.53373	0.57544	2.43743	4.26021	4.83836	0.780729	3.2598	0.563348
Cl34460	Cula0034460	20.4684	23.0073	21.3507	22.2922	22.8587	21.9173	28.5825	35.9089	30.3108	36.7634	29.6261	27.7514	18.1783	23.9496	21.9721	25.7462	32.6328	20.1964
Cl34465	Cula0034465	10.685	6.30676	6.43274	18.8435	19.2906	11.0936	7.61394	9.77387	10.7934	26.3191	16.9469	15.7911	10.6572	5.01699	8.20414	18.7335	16.5588	13.0201
Cl34469	Cula0034469	21.5496	21.6758	23.8432	12.2926	16.3524	7.39439	14.2771	18.4727	16.3769	9.57736	11.4747	10.9553	13.9568	24.4909	17.2383	12.6833	14.3889	8.67612
Cl31943	Cula0031943	0.154205	0.403089	0.28741	0.086735	0.145452	0.119464	0.374583	0.505506	0.606587	0.022204	0.060869	0	0.391792	0.558496	0.396163	0.100931	0.15237	0.097264
NewGene_6142	CLnGene6142	0.221972	0.22318	0.217922	0.352798	0.867334	0.770965	0.179081	0.149068	0.166473	0.395455	0.807203	1.05092	0.151893	0.090579	0.245579	0.334121	0.281674	0.888425
NewGene_939	CLnGene939	1.28655	0.515544	0.286342	0.964652	1.12674	0.106714	1.33245	0.77908	0.845133	1.17405	1.58123	1.05307	0.196503	0.307544	1.21132	1.61617	1.13141	0.630396
NewGene_6305	CLnGene6305	3.28394	4.30739	4.88194	1.18276	4.27546	2.75062	2.71867	3.35805	3.57235	2.07093	2.36838	2.48095	3.64485	4.8959	3.85118	1.78933	3.89874	3.98752
Cl33116	Cula0033116	4.90843	5.22179	5.13058	3.29128	4.06637	6.71918	10.0843	12.2162	11.3761	6.61771	7.58528	5.00185	4.73303	8.2994	11.2808	3.55995	9.333	5.19071
NewGene_7126	CLnGene7126	1.065	0.999552	0.832532	1.48768	1.38129	0.817296	0.993193	0.956707	1.92189	1.78218	1.60625	0.617577	0.82101	2.09311	1.69555	0.938018	1.1346	0.673771
Cl32766	Cula0032766	6.88044	9.74494	6.8953	3.79726	5.28187	2.86905	6.46173	6.5608	3.90479	2.44817	3.61653	5.03337	8.97848	6.42216	4.38825	2.55297	4.02439	3.0359
Cl09398	Cula0009398	11.501	6.3449	6.74407	9.87821	5.21101	20.5967	14.1706	11.7114	10.7553	6.81647	10.4057	21.6709	15.0179	4.46867	5.04306	8.01322	9.94237	24.6353
Cl03510	Cula0003510	1.11996	0.589328	2.1473	1.16427	1.4528	2.48425	0.855607	1.50017	5.77219	1.45786	2.37077	4.71074	0.730442	1.56902	3.86676	1.1702	1.93562	1.8992
Cl09397	Cula0009397	0.587698	0.900202	2.27592	0.160325	0.407439	1.68734	2.84683	1.50442	2.68832	0.601986	0.741891	6.52097	2.19007	3.14772	2.35866	0.828557	0.415898	0.702553
NewGene_5652	CLnGene5652	2.01244	1.69393	1.21349	1.1844	0.641509	0.570798	3.8131	4.43638	2.4165	0.735467	0.695392	0.028081	1.86178	1.90421	0.713379	1.19472	0.616578	0.388785
NewGene_5654	CLnGene5654	208.801	224.611	234.778	160.733	178.278	66.947	166.048	157.661	177.484	57.8702	88.3898	28.2933	333.753	260.43	203.538	218.392	125.678	145.1
NewGene_5655	CLnGene5655	3.83771	4.27995	6.73626	3.64533	4.71898	4.72292	6.30024	10.1085	12.8729	3.97491	4.80999	6.47418	4.94928	8.24171	11.2292	5.87086	3.3327	6.85702
Cl31496	Cula0031496	0	0	0	1.89047	1.28993	1.20099	0	0	0	1.36941	0.833732	0.817562	0	0	0	0.622712	0.339612	0.42592
NewGene_9300	CLnGene9300	7.60647	5.98647	3.58479	3.22742	4.07718	23.0328	1.84949	0	1.02476	0	1.15379	0	3.41548	1.53502	0.689306	7.97329	7.79493	6.29436
Cl09740	Cula0009740	15.5763	13.6489	15.5173	33.8854	16.8613	113.753	28.8664	25.6249	38.1203	26.8838	50.7954	187.119	24.2069	19.517	26.9821	20.2471	27.7628	61.9976
Cl16568	Cula0016568	0.851228	2.11566	0.09837	10.0372	3.80316	2.32944	0.955931	0.389886	0.20311	20.581	11.5334	0.735454	0.44537	0.545691	0.88577	7.24816	5.03062	9.25186
Cl24300	Cula0024300	184.591	47.6359	50.4162	441.218	36.5574	1245.09	173.58	153.478	40.6872	183.134	165.406	560.621	59.9145	46.2606	29.5866	43.7912	29.7246	370.711
Cl27963	Cula0027963	0.18181	0.124442	0.264551	1.3113	0.823854	0.32972	0.799475	0.227866	0.213204	0.953137	1.71844	0.68642	0.87449	0.427973	0.378455	1.57906	1.08429	0.293495
Cl18250	Cula0018250	4.05654	0.644623	2.30467	0.339942	0	1.48559	8.96118	7.42392	3.35655	0.156343	0.363712	5.62343	1.74103	1.23653	3.94607	0.066105	0	0.423606
Cl11183	Cula0011183	1.73711	4.12804	0.488858	47.3582	4.45448	7.88854	3.64512	1.35818	1.66342	68.1255	12.0108	0.899881	1.30696	0.219802	2.99259	41.4467	15.1625	8.37714
Cl18879	Cula0018879	44.4758	60.3031	71.433	12.2874	17.8003	10.3748	34.8164	37.6425	43.0793	10.7658	14.3549	22.4406	31.7385	59.4316	35.0835	16.1238	12.5632	15.5572
Cl26260	Cula0026260	0.54355	0.363312	0.396819	0.250486	0.666527	0.402797	0.606997	0.484982	0.672467	0.168102	0.535645	0.411823	0.577084	0.536904	0.569781	0.29284	0.847034	0.392259
Cl26262	Cula0026262	0.317775	0.951964	1.14479	0.372805	0.534788	0.681706	1.55152	1.59921	1.55886	0.544328	0.713704	2.35882	2.2329	1.2713	2.59028	0.521157	0.515857	0.30306
Cl06820	Cula0006820	2.55942	0.866707	0.699136	1.87678	1.29143	0.062204	1.35891	0.289387	0.875462	0.257923	0.418141	1.19653	0.384305	4.25706	0.619563	3.53715	0.621482	0.815974
Cl11398	Cula0011398	0	0.030806	0	17.4016	6.52745	1.24981	0	0	0	12.0294	4.25719	0.32738	0	0	0	1.65644	4.00974	1.22866
NewGene_17357	CLnGene17357	3.75673	2.4084	0.181561	4.06777	2.54831	2.67076	1.75292	0.232503	0.320007	0.954153	3.76911	0.37568	1.39153	0.72261	0.952049	3.46874	4.34275	2.30352
Cl29269	Cula0029269	1.56744	0.909763	0.486738	2.47787	0.128766	10.9126	3.50817	7.03066	1.17647	3.13347	0.874933	7.72753	0	0.524775	0	0.419793	0.449497	3.20855
NewGene_219	CLnGene219	0.522781	0.154017	0.542907	0.109983	2.16204	0	10.0874	7.1881	14.4079	0.60398	4.51804	0.596549	0.579162	2.53237	3.91136	0.064542	1.57684	0.050485
NewGene_210	CLnGene210	0.065919	0.023559	0.028951	0.241928	0.065769	0.414965	0.075455	0.318098	0.18183	0	0.13932	0.392559	0	0.048746	0.201385	0	0.072609	0.197554
NewGene_6986	CLnGene6986	0	0	0	1.02498	0.83699	0.458563	0	0	0	1.602	0.876509	0.70915	0	0	0	2.86729	1.3775	1.30569
NewGene_6985	CLnGene6985	8.80076	10.9834	10.2857	10.8212	10.105	6.48743	4.03756	1.41483	1.34923	1.73487	6.72874	2.18951	3.76317	11.767	1.69313	21.1421	4.3928	8.63706
Cl10446	Cula0010446	1.38937	2.97136	2.98008	4.31168	5.45341	18.7064	0.249236	0.08065	0.032468	0	0.555773	0.117505	1.8642	1.32729	0.420186	2.78117	2.86559	20.6088
Cl19398	Cula0019398	9.42108	8.15107	11.1438	12.6196	11.9375	17.0946	19.8111	12.6163	13.3852	10.2479	27.4872	51.459	21.0468	15.9195	21.0234	5.11917	12.0114	13.9141
NewGene_14051	CLnGene14051	0.329741	0	0.462992	0	0	0	0.045209	0	0	0	0	0	0	0	0	0	0	0
Cl19642	Cula0019642	17.529	19.183	20.4304	26.0662	27.8275	22.1822	15.6218	15.1058	16.204	29.3872	30.6935	26.8228	20.978	20.0617	18.5963	20.1406	28.5269	16.5836
Cl04533	Cula0004533	0.097679	0.278621	0	1.07285	0.971921	1.28124	0.382351	0.812502	0.459853	2.15965	1.98755	2.47663	0	0.223473	0.272127	1.82771	1.05759	1.07331
Cl04538	Cula0004538	0.102873	0	0	0.684462	1.89436	1.09353	0	0	0.091519	0.461701	0.46938	1.47604	0	0	0.130039	0.542917	0.565015	0.961644
Cl14379	Cula0014379	2.8623	0.683742	0.800025	24.2552	3.61511	8.8571	3.18518	0.433217	0.029959	2.15512	8.31354	4.1993	1.06193	0.452579	0.22063	12.175	6.87176	7.06431
Cl29620	Cula0029620	18.6728	16.1905	17.3189	14.2727	16.3785	13.021	23.2529	21.4807	19.9213	15.254	20.2277	25.3632	14.3134	22.7877	20.6005	17.6038	18.872	19.716
NewGene_11309	CLnGene11309	1.80915	0.599421	0.368138	23.5184	0.287443	159.999	6.49086	1.72735	0	30.1022	1.63528	2.40255	0.895873	0.268975	0.762549	17.7276	0.48666	48.5797
Cl11475	Cula0011475	10.7102	20.4079	7.72849	20.2829	55.788	41.9752	17.2952	15.2469	14.3713	11.1643	37.4542	10.531	18.8818	5.71314	13.6806	9.36608	17.7677	43.5941
Cl18112	Cula0018112	2.1743	2.27677	0.781927	0	0.072376	0	1.02265	0.85315	0.25489	0	0	0	1.69517	0.496116	0.674358	0	0	0
Cl05660	Cula0005660	0.246434	0.456107	0.255132	6.10254	3.65051	0.365846	0.487914	0.134415	0.060702	1.18878	2.65197	0.140608	0.222594	0.531141	0.080466	2.82337	2.05838	3.66608
Cl05665	Cula0005665	9.9194	17.6832	18.8697	10.684	20.6787	3.51387	9.32656	6.89941	6.99578	3.25228	15.8187	7.29575	24.0096	30.2102	18.4713	13.7463	19.8481	3.66404
Cl00607	Cula0000607	8.33571	6.33622	6.38165	3.09579	5.12132	8.3303	6.50202	4.97828	3.43299	4.33437	4.70129	6.1852	6.34556	5.13732	5.31418	3.51063	10.2138	7.88704
Cl34031	Cula0034031	17.4611	19.3607	16.8322	6.19335	12.1265	30.1522	20.3073	20.4532	17.0681	4.80976	27.1505	51.4113	18.8133	13.3348	25.621	9.33764	17.2678	18.4697
Cl36883	Cula0036883	0.525647	0.505243	0.746476	1.5362	0.626397	2.34218	0.741748	0.903992	1.00037	1.25937	0.932523	4.59147	0.569426	0.439653	0.243739	0.906107	1.20317	2.34961
Cl06369	Cula0006369	18.6665	35.5116	58.8371	19.2737	27.0366	18.7847	32.9163	29.5544	55.6237	17.4109	47.3176	7.83147	26.798	51.3171	50.2452	22.6304	24.8149	38.9082
NewGene_14925	CLnGene14925	3.87278	10.154	0.544699	4.51065	9.41235	0.39516	0.582122	0.376971	1.66419	11.7272	3.36501	0.752617	0.387297	0.334505	9.24669	1.51237	3.29205	0.444185
NewGene_14924	CLnGene14924	0.682822	7.72926	0.613439	3.07192	15.0494	0.884189	0.447859	0.403654	1.05335	4.97322	5.94214	0.241004	0.833201	0.362972	1.86511	1.37148	1.93902	2.83111
NewGene_5183	CLnGene5183	0	0.022608	0	0	0	0.041572	0.136515	0.032151	0.022451	0.037925	0.060513	0.546087	0.14468	0	0	0	0	0
NewGene_17680	CLnGene17680	12.4371	13.8393	15.0121	0	0	0.55748	6.55682	6.2876	6.98619	0	0.863382	0.253705	9.88991	14.8002	7.24949	0	0	0
Cl30720	Cula0030720	1.95647	4.22189	1.62735	2.02241	4.45627	0.852842	1.59437	2.25007	2.06095	2.19217	1.55879	0.226502	1.39498	1.71857	2.7763	1.98084	3.0917	1.1425
NewGene_3795	CLnGene3795	0.309285	0.216953	0.567805	0.198748	0.034992	0.349388	0.314324	0.525173	0.705829	0.109638	0.30922	0.250316	0.239519	0.307597	0.606504	0.093016	0.188318	0.358042
Cl13721	Cula0013721	1.66872	2.32232	1.82568	0.888846	1.76759	0.842427	2.75865	4.32079	3.77601	2.86494	1.76832	5.73699	0.704238	2.4196	4.77723	3.14026	4.24392	1.19489
NewGene_7483	CLnGene7483	0.055188	0	0	5.24614	5.18985	4.62612	0.056472	0	0.104234	4.50424	5.81617	2.52268	0	0	0	6.25395	5.41153	4.43833
Cl06587	Cula0006587	1.2892	1.03826	2.2701	1.69636	2.97502	2.78008	0.81671	0.190647	0.24918	0.883067	1.98284	2.76131	1.60944	0.668655	0.647884	1.03768	1.43819	4.41131
Cl00404	Cula0000404	8.16839	0.72904	0.489632	8.32645	0.53853	0.129403	2.34848	1.68722	0.741498	14.9708	1.56092	67.2746	0.377331	1.31584	2.72911	10.3886	5.86089	0.332763
Cl04983	Cula0004983	0.109047	0.215724	0.100846	0.767937	0.85987	0.52211	0.195645	0.178922	0.248362	0.897539	0.771034	1.49845	0.079223	0.071691	0.339785	0.844579	0.37927	0.880223
Cl08180	Cula0008180	8.0843	3.87098	1.67638	36.867	3.95907	7.84974	6.07638	2.08437	0.318007	61.9264	4.74582	29.9075	4.33108	0.78678	0.528078	66.1922	6.65581	4.50153
Cl08186	Cula0008186	2.04661	2.59118	2.81764	2.22095	3.7118	11.0917	2.86771	1.66028	1.18476	0.72529	7.21947	32.3207	1.56298	1.36762	1.02846	6.12757	5.32691	7.75839
Cl07180	Cula0007180	0.234748	0.054221	0	1.01304	0.299	0.414412	0.323629	0.437233	0.049861	1.07325	0.87682	1.23232	0.053716	0	0	0.217042	0.093614	0.252735
Cl25817	Cula0025817	9.59282	8.84422	12.0288	11.2521	19.2491	14.0544	9.82947	12.0686	10.4093	20.1598	24.7231	39.5185	5.41046	12.0361	10.7732	8.50351	25.3251	12.2447
Cl25815	Cula0025815	0.545126	0.511371	0.343136	20.0541	3.3825	46.5013	2.55042	1.11434	0.336957	5.5401	12.7976	28.4725	1.6769	0.460282	0.689222	24.0937	6.34382	27.7314
Cl25812	Cula0025812	3.08661	5.86015	9.18225	3.94157	9.12092	5.6042	11.3744	6.19926	6.99485	1.06603	10.5548	0.944042	2.85656	10.2084	6.3437	16.859	11.7477	19.0092
Cl28828	Cula0028828	0.725699	0.406646	0.206115	0.284509	0.340633	1.87408	0.645518	0.396887	0.169316	0.130734	0.428189	0	0.065446	0.355483	0.240641	0.35401	0.405414	1.6308
Cl28829	Cula0028829	3.48936	9.90615	2.25932	66.236	55.2042	5.35434	6.27856	5.7311	2.51915	36.5511	19.7369	1.67564	5.70226	2.20639	3.54978	55.8076	17.7518	12.6925
Cl32555	Cula0032555	2.43021	2.0079	2.63674	1.32662	1.0235	3.73591	5.59831	7.5155	6.6054	3.88103	4.15225	2.96017	3.60819	2.91225	4.19516	0.745027	2.48613	2.09657
Cl32552	Cula0032552	3.3919	4.48868	0.756064	44.8037	16.7516	1.53116	1.76414	1.02181	3.62169	103.21	18.5873	1.49635	2.28716	2.59169	4.90541	157.793	11.9105	4.02203
Cl34245	Cula0034245	1.44469	2.11005	3.64354	0.432016	0.166426	45.7743	1.22508	3.32617	2.76022	2.21054	0.891359	208.642	1.42345	3.57802	0.15421	1.62807	0.579438	10.0456
NewGene_13004	CLnGene13004	25.5953	42.4938	127.621	117.611	118.713	971.744	49.5565	143.999	110.977	122.243	122.955	463.894	29.8323	72.7037	84.872	123.584	139.246	745.08
Cl30954	Cula0030954	7.39911	5.72633	4.27084	5.36161	3.48202	4.32017	8.68098	10.0237	5.67414	5.73983	3.74787	18.8895	8.31736	7.00756	7.78203	2.45811	2.4428	3.26505
Cl15183	Cula0015183	3.40302	6.4993	6.89548	0.582661	2.44124	2.22286	2.4809	4.38186	4.34958	2.14106	1.40167	1.35088	3.73049	3.53513	7.1097	0.884681	2.7715	3.62441
Cl15181	Cula0015181	5.25777	4.68677	5.18944	6.87917	3.92157	8.52157	3.56352	2.97709	2.29987	3.43284	2.9242	2.26719	5.26392	3.15022	4.20597	12.2554	2.84984	6.79094
Cl15184	Cula0015184	1.16279	1.54913	0.381056	149.887	28.1668	4.6657	1.18841	1.4611	1.63239	143.564	21.4495	3.16196	1.56088	1.12807	0.731878	129.759	20.883	20.7102
Cl33734	Cula0033734	16.9938	19.4451	13.6592	7.64627	4.95325	15.0163	21.6374	43.9747	35.1125	6.83361	9.6734	1.4422	24.868	10.178	19.2704	2.13328	10.1871	8.67372
NewGene_8850	CLnGene8850	3.11523	3.44832	5.54354	0	1.00732	0	1.74834	1.69778	1.47488	0	0	0	4.60543	4.80316	4.02466	0.441509	0	0
Cl17116	Cula0017116	0.19354	0.377152	0.367238	0.593949	0.850538	0.684843	0.09261	0	0.063778	0	0.117343	0	0.659543	0.353503	0.157378	0.26219	0.095219	0.659477
NewGene_4111	CLnGene4111	0.456254	0.385385	0.135522	2.77681	1.03165	0.42155	0.832945	1.2294	0.820194	10.456	4.00893	1.43985	0.619578	0.144594	0.615329	3.00659	1.55227	0.446372
NewGene_4115	CLnGene4115	3.81292	4.3761	7.32231	0.057174	0.155274	0	2.37617	2.94118	7.50284	0.64891	0.228443	0	1.94856	5.57628	10.2095	0.015104	0.132572	0
Cl29462	Cula0029462	19.4046	27.8047	28.7177	27.4576	26.1268	26.2535	22.3285	22.0928	19.959	29.686	22.6541	50.4915	21.1374	24.7569	21.5161	29.3474	27.5644	24.5526
Cl29460	Cula0029460	5.31596	3.19522	10.7202	0.247707	1.13685	0	6.39768	7.00806	9.11438	0.116732	1.77449	0.06949	6.88672	10.3199	9.7335	0.235816	1.39563	0.476823
Cl29466	Cula0029466	0	0.101542	0	6.68727	8.66325	1.12238	0.202511	0.142507	0.980629	6.1385	3.75014	0.718227	0.046472	0	0.872842	2.53052	1.30617	2.79223
Cl25771	Cula0025771	7.65762	9.72053	18.445	10.0273	8.30619	18.4927	11.8573	16.9886	13.4641	3.1821	12.9938	0.79807	12.306	12.4057	7.74698	12.367	3.7114	16.94
Cl25776	Cula0025776	0.720565	1.96353	2.42459	0.134543	0	1.12039	2.13835	2.60015	3.02685	0.148854	0	0.11031	0.521368	1.16537	2.36719	0	0	0.283716
Cl27932	Cula0027932	1.72398	0.433102	0.525846	28.7555	0.273543	34.4975	1.41456	0.750351	0.165072	6.19986	0.817082	0.772849	0.126713	0.311092	0.234577	36.3398	0.078757	7.95543
Cl27931	Cula0027931	9.04894	6.61725	7.6628	26.6909	23.6682	17.2521	11.8149	9.82643	9.28894	27.3585	26.8606	30.5243	9.69477	6.47932	9.83536	25.4633	20.3637	18.3922
NewGene_4803	CLnGene4803	0.221383	0.886117	1.45868	0.611845	0.324164	0.227876	0.986942	2.51506	1.43105	0.877773	1.4705	0.768503	0.946205	1.17082	0.8276	0.548889	1.48824	0.763097
Cl33094	Cula0033094	1.27032	1.23515	1.36664	2.65098	1.88355	10.906	1.88501	1.59505	2.17408	2.40709	2.66325	5.33094	1.58007	1.01679	0.859085	1.69488	2.07943	8.46566
Cl33096	Cula0033096	0.18021	0.150394	0.044578	1.40416	1.70735	0.297494	0.190669	0.126384	0.083311	1.24294	1.27997	3.22972	0.01333	0.006378	0.175243	0.235943	0.803065	0.585695
Cl21204	Cula0021204	1.66008	0.914559	0.30332	0.377905	0.343629	0.794057	0.782622	0.493707	0.249177	0.326255	0.419948	0.489435	0.317427	0.144161	0.18698	0.348572	0.943232	0.495573
Cl21201	Cula0021201	1.57971	1.48418	1.58624	0.203656	0.677359	0.295401	1.99514	2.26153	1.6326	0.334472	0.764002	1.16514	0.807738	1.7499	1.20167	0.270073	0.968229	0.618266
NewGene_6538	CLnGene6538	0.758494	0.558073	0.530019	0.495713	0.619839	0.435828	0.762431	0.602033	1.27568	0.453962	0.8177	1.38466	0.512845	0.802629	0.910337	0.531005	0.455563	0.429442
NewGene_6533	CLnGene6533	10.9023	12.8718	5.26655	32.3847	41.8386	21.4449	10.6723	11.6467	13.2	28.5706	25.4434	15.6065	6.37444	4.99901	13.1938	25.8029	15.1247	19.1553
Cl19405	Cula0019405	8.50952	8.66596	16.8887	33.6668	13.9167	66.5592	14.3416	10.663	11.6152	15.6054	39.3723	43.9439	26.4194	16.8125	20.7693	27.1087	12.9796	52.841
NewGene_10001	CLnGene10001	20.7774	16.4533	29.3571	12.5101	20.3473	13.3352	18.8379	26.05	31.7906	11.406	13.4459	27.5366	11.4209	30.8268	25.0841	20.363	18.4046	18.6091
NewGene_10004	CLnGene10004	1.74849	2.00294	2.05039	4.14863	4.02745	4.66065	3.23111	3.24821	3.31382	4.3268	6.64712	8.24859	2.23223	2.55099	2.25602	3.42487	5.19452	2.93926
NewGene_11753	CLnGene11753	2.76512	1.60054	2.91391	0.765865	0.342824	0.460965	0.02686	0	0	0.22113	0.31791	0.032109	0.028086	5.16167	0.064248	0.116218	0	0
Cl27875	Cula0027875	0.650344	0.452186	0.146072	1.50782	1.68334	1.45002	0.184019	0.262965	0.250319	0.335978	0.5696	0	0.825126	0.65813	0.13389	1.0626	0.446789	1.62258
NewGene_390	CLnGene390	1.95349	0.980241	0.523176	4.54796	3.49165	7.79542	1.1684	1.17459	1.36544	3.20255	5.27961	4.8488	0.517535	0.896545	0.635053	5.25494	4.09991	8.30083
Cl20912	Cula0020912	12.4078	5.57918	3.27216	5.36916	2.88585	13.6479	7.36546	4.59222	1.22893	2.91639	3.67112	2.96927	4.08143	2.32023	2.39049	6.62812	5.2066	7.52525
Cl07344	Cula0007344	0.917002	0.987324	1.16393	0.139426	0.26066	0.715138	1.378	1.22419	1.47337	0.104934	0.428879	0.826892	0.740014	1.36486	0.99611	0.346154	0.245469	0.445099
Cl26429	Cula0026429	18.0214	17.8389	7.26808	0.163537	0.208302	0.236664	2.47674	19.986	3.21599	1.00604	0.622003	3708.58	1.18606	3.63408	1.79966	0.569053	0	6.73957
NewGene_12513	CLnGene12513	0.805585	0.134345	0.048479	1.16056	0.494724	1.41658	1.31201	0.406044	0.213171	2.84689	1.06589	0.622503	0.034266	0	0.580825	0.168663	0.368026	0.656968
Cl22514	Cula0022514	0	0	0	3.33881	2.55296	4.17653	0	0	0	0.086305	1.6656	0	0	0	0	2.01604	1.30189	11.8887
NewGene_12518	CLnGene12518	1.32936	1.09684	1.30621	3.73021	4.32663	6.598	1.58307	2.01759	1.76915	2.30309	5.06625	15.8667	2.02823	1.44889	1.56553	4.5976	3.61078	6.90101
Cl22519	Cula0022519	9.20102	4.56094	5.04224	13.2766	4.68668	19.2178	13.6375	10.8926	7.51667	27.4013	15.219	27.7663	6.55189	4.84641	6.26428	6.45178	10.1645	14.0892
Cl25710	Cula0025710	1.17693	1.42391	1.36221	0.732547	1.0881	1.2306	1.03989	1.97644	1.51487	0.846791	1.4753	1.39855	0.827742	0.937603	1.60845	0.725957	1.90457	0.995223
Cl05257	Cula0005257	1.45501	0.817836	1.1753	0.190886	0.153678	0.124627	0.377706	0.354115	0.715385	0	0.164261	0.394246	1.07832	1.82268	0.888096	0.104571	0.119648	0.201589
Cl05250	Cula0005250	8.09745	1.15805	0.479822	14.0383	2.90219	2.68281	3.87775	2.43958	0.79059	3.39116	1.40533	3.08728	1.55452	0.216727	0.867939	12.1848	5.53234	1.00674
Cl13101	Cula0013101	8.09462	4.96501	8.17968	10.4422	3.20519	6.17528	57.3391	21.6219	29.9364	37.354	14.5199	12.0604	12.5369	4.2377	21.6633	5.46842	2.61671	5.51739
Cl13102	Cula0013102	5.22663	1.4354	0.409854	30.8696	15.1633	8.48635	11.5214	4.85115	5.19888	61.6672	22.6072	15.746	1.34056	0	2.16691	1.61082	6.50715	8.1663
Cl08532	Cula0008532	5.85646	2.24513	3.61414	7.67723	3.34978	7.80715	4.39476	5.00207	4.6867	7.55876	7.71166	7.46582	5.6746	3.95825	5.34476	2.27342	3.75903	4.1941
Cl14651	Cula0014651	12.424	18.8333	20.5019	13.331	25.3545	3.05664	8.44515	9.8331	11.4733	8.80637	8.64771	2.1311	9.82669	15.645	12.4488	20.6885	16.5362	8.05001
Cl14653	Cula0014653	4.84852	2.8106	2.61459	5.17768	2.41919	6.29149	10.621	4.43468	3.7597	1.12565	16.0313	8.00134	7.80357	1.03055	2.90444	3.58817	3.38816	2.80063
NewGene_7915	CLnGene7915	4.69085	2.69286	1.5737	2.8702	1.55825	4.43959	5.94397	5.28123	6.1496	3.13272	3.7041	4.1479	3.59057	1.61692	5.32569	1.40899	3.27317	2.01468
NewGene_7914	CLnGene7914	0.617045	1.55205	0.269185	17.8338	11.5914	2.97232	1.17822	1.5412	2.83142	30.0937	8.36807	0.72923	0.526347	0.302791	3.22468	5.72371	5.15845	9.05495
Cl04709	Cula0004709	0.382168	0.385044	0.327631	0.112615	0.11657	0.047129	0.201458	0.216362	0.437542	0	0	0	0.30321	0.74452	0.293205	0.250403	0	0
Cl04708	Cula0004708	0.554028	0	0	0.665081	0.377904	0	1.43145	3.8073	2.56716	6.49004	1.05676	4.4397	0.43585	0	0.773352	0	0.519922	0
Cl04703	Cula0004703	0.05348	0	0.105493	6.56491	1.16708	1.97629	0.137296	0.074141	0.095246	2.0067	0.491029	0.055558	0.074237	0	0.110134	22.6419	0.548359	2.62486
Cl04702	Cula0004702	0.462883	0.440223	1.65748	0.784886	0.949885	30.2611	0.590349	1.96661	1.20394	1.41874	0.960713	22.0794	0.429805	0.761043	1.26351	4.29702	1.20346	21.5561
Cl04704	Cula0004704	0.473067	1.50189	0.59869	1.19883	2.06007	1.38912	0.230249	0.30276	0.187751	1.47525	2.0014	1.73365	0.56191	0.675366	0.201228	1.69555	1.9554	1.20799
Cl00420	Cula0000420	11.1598	21.26	6.97056	6.28426	12.3628	9.22821	31.0571	25.2397	17.7662	4.94372	23.2745	3.11147	6.69154	8.52399	11.8673	11.1795	32.1884	21.0651
NewGene_1456	CLnGene1456	1.27915	1.41183	1.52461	1.11696	1.53361	1.65314	1.27167	1.96924	2.63545	2.24311	2.88409	3.09656	2.0954	1.30746	2.11788	1.17816	1.63819	2.81905
Cl06282	Cula0006282	14.4961	20.6731	32.4578	9.68326	17.7965	6.52948	18.4971	21.1825	21.0131	12.7837	14.9235	10.6304	10.6621	36.925	21.4087	23.8166	18.0243	8.03076
Cl17305	Cula0017305	4.32609	4.91222	2.17576	7.33901	14.7407	8.86761	2.62584	1.18018	1.26498	3.09444	6.67254	0.205263	5.68263	2.3402	2.56934	4.68402	3.70954	15.9197
Cl12764	Cula0012764	34.2087	46.1992	46.0229	31.0621	70.3545	39.8993	47.2234	60.447	66.9369	53.9155	84.6973	79.7901	42.37	47.4156	57.4194	26.4861	94.4661	67.9037
Cl12763	Cula0012763	4.88786	4.37179	5.80678	8.07483	5.81925	9.48515	6.27329	7.32453	5.03307	6.26521	7.56233	17.5173	5.32627	3.93331	5.16341	7.71626	6.19704	7.16379
Cl16654	Cula0016654	0.944703	1.41478	1.68975	0.321545	0.748512	0.377486	0.604649	0.520057	0.849345	0.507626	0.606145	0.780892	0.576135	1.65156	0.532346	0.447976	0.942065	0.792167
Cl34837	Cula0034837	18.6773	8.581	5.78801	27.539	4.57118	197.884	14.981	9.44467	4.1693	16.5613	12.0503	14.0577	10.8752	7.32326	9.61051	9.90139	13.2016	74.8937
Cl34835	Cula0034835	4.23332	3.58961	3.89222	8.25474	3.69136	46.2762	4.47191	6.42566	5.35064	6.1596	3.75057	11.096	3.82228	4.19372	2.45503	3.75697	3.96989	20.5921
Cl34830	Cula0034830	0.555092	0.163065	0.053771	6.31148	0.961467	4.65059	0.230907	0.114695	0	1.84271	1.17941	2.65721	0.064916	0	0.119446	4.89234	0.077323	4.5201
Cl34839	Cula0034839	41.4941	38.4678	47.4023	75.9937	80.3381	89.2188	82.3875	81.7781	99.2992	121.955	122.777	204.819	89.9961	56.9146	127.9	49.1125	143.773	87.6602
NewGene_2436	CLnGene2436	2.80855	3.71344	3.21781	0	0	0	3.82073	3.32234	3.21762	0	0	0	3.12292	2.91022	3.01013	0	0	0
Cl20648	Cula0020648	10.578	21.5821	2.02467	47.8491	27.2426	10.6026	36.037	19.3606	13.1532	250.633	100.386	3.77912	5.93675	8.00005	1.80409	19.7263	13.8475	15.0469
Cl15235	Cula0015235	2.71993	3.62435	1.14341	5.93884	4.85328	0.776949	1.29211	0.654763	0.340798	5.07146	4.95665	2.85028	2.76139	0.81942	0.686283	3.27047	4.48222	0.594684
Cl06139	Cula0006139	39.5637	36.5979	33.0976	39.4645	39.6303	62.5779	37.3891	32.315	30.1861	49.7229	49.8861	44.5372	30.5973	29.978	32.3237	33.8669	49.6167	62.5571
Cl06135	Cula0006135	21.2887	19.1197	18.0617	32.068	28.809	32.5007	16.4522	13.9254	15.8423	32.9591	30.4799	20.1454	16.5709	13.8676	16.7668	32.8393	32.7734	30.0228
Cl06133	Cula0006133	0.578803	5.41912	0.9035	11.2795	9.02234	0.695377	0.949219	2.58217	1.5477	11.1872	5.82369	7.20818	0.337852	1.26222	3.76248	2.13193	2.8779	1.2533
Cl07661	Cula0007661	1.14696	0.416827	0.863848	4.38995	0	7.44294	6.13838	5.50197	5.68335	9.77664	11.8103	30.9697	1.26534	0.635941	3.75377	0.34949	1.74045	1.8821
Cl09950	Cula0009950	4.04055	3.65046	4.93825	1.99169	1.23908	1.42748	3.70857	3.24297	3.90878	2.11041	1.72466	3.42119	3.58721	4.04972	3.77736	1.83231	1.89988	2.93145
Cl09959	Cula0009959	0	0	0	2.78065	2.84364	3.1495	0	0.053896	0.063979	0.308475	1.5521	0	0	0	0	3.44543	1.26363	7.98604
Cl32291	Cula0032291	21.8891	12.5348	11.9437	72.6905	22.8391	100.414	8.98255	3.85423	4.54004	19.0307	29.7753	8.96228	18.9436	6.39526	8.92534	36.243	17.0065	77.7512
NewGene_12252	CLnGene12252	0.535115	0.784375	1.02915	0	0	0	0.750309	1.12502	0.94455	0.048647	0	0	0.611947	0.425727	0.667638	0	0	0
Cl01982	Cula0001982	0.533513	0.593114	0.305852	0.062866	0.030842	0.100089	1.53871	1.45943	1.12798	0.069552	0.036276	0.07587	0.525589	0.428631	0.572584	0.041832	0.042156	0.017088
Cl31929	Cula0031929	0.43115	0.254939	0.224359	1.67163	3.87796	0.930662	0.587875	0.130723	0.193693	1.43705	1.33912	0.285378	0.244203	0	0.176528	1.76224	1.17852	1.3673
Cl01981	Cula0001981	0.554372	0.189145	0.271083	0.122255	0.311562	0.28328	0.324338	0.479187	0.430791	0.307435	0	0.832032	0.298209	0.417042	0.302395	0	0.270155	0.265395
Cl03940	Cula0003940	4.73981	4.25871	5.19829	0.923059	3.54291	1.11888	4.70309	4.73488	4.16951	1.0422	1.84211	0.366801	2.9094	5.39549	2.66619	0.755325	3.76662	1.46733
NewGene_7140	CLnGene7140	7.46138	12.3204	6.33528	23.3548	15.9448	30.1163	5.12194	5.18325	4.81363	64.0304	18.9095	20.9788	12.4551	8.07652	6.2703	12.6451	13.6699	16.6758
NewGene_7142	CLnGene7142	1.27876	1.43689	1.09849	0.589063	0.41931	0.132199	0.12535	0.066301	0.318628	0.162519	0.403351	0	0.345489	0.170475	0.470676	1.67616	0.122833	0.135302
Cl01542	Cula0001542	0.984801	0.460218	1.35489	5.22092	1.95702	8.44802	2.09097	1.96595	0.755634	4.27909	3.56063	34.6891	1.78027	1.03649	0.209304	4.92821	1.60006	6.01264
Cl01544	Cula0001544	5.58647	6.06365	12.7259	8.12854	11.9652	6.88864	8.31983	15.2985	15.1028	5.48207	13.979	18.3201	5.78451	12.2518	17.0584	9.999	15.1442	16.3931
NewGene_6431	CLnGene6431	1.1766	0.24215	0.549689	0.277253	0.926953	1.29687	0.20372	0.218551	0.280799	0.330431	0.190029	2.6069	0.369605	1.06363	0.185031	0.905331	0.767352	1.41646
NewGene_6437	CLnGene6437	0	0	0	0	0	0	0	0	0	0	0	0	0	0	0	0	0	0
Cl20359	Cula0020359	0.650085	1.09133	0.666488	4.98783	0.77023	6.68034	1.38536	1.99616	0.76553	0.973764	5.07461	5.38821	1.53102	0	0.711586	2.51177	2.54332	1.80454
Cl28614	Cula0028614	0.67253	0.643368	0.384659	1.39059	1.26363	4.73269	0.406897	0.988051	0.784028	1.79493	1.87867	4.00348	0.981915	0.498001	0.639067	0	0.746999	2.26669
Cl29579	Cula0029579	0.14971	0	0	19.1487	0	0	0	0	0.071257	37.5491	0.365532	0	0	0	0	20.5759	0.251383	0
Cl21765	Cula0021765	3.53051	2.84173	1.28615	0.207356	0.113352	0.240886	0.388811	0.557484	0.068815	1.95055	0.535908	3018.43	0.181429	0.754092	0	0.892679	0	10.1337
Cl21762	Cula0021762	1.72181	1.67458	2.51288	0.093267	0.285002	0.501483	0.112656	0.094607	0	0	0	0	0.500499	1.87488	0.244073	1.82912	0	0.488451
Cl26386	Cula0026386	26.9925	48.2722	40.2872	6.63814	12.2127	4.18029	80.9627	72.307	66.477	4.83623	16.8929	3.40084	45.6634	37.0542	56.7296	14.1656	18.0948	11.1199
Cl29576	Cula0029576	8.40989	9.34575	9.90432	6.80524	7.88073	3.31489	4.47691	4.40041	4.50274	3.81031	6.23842	20.7319	10.8712	12.549	4.7455	6.21594	5.85671	5.25687
Cl21227	Cula0021227	5.45607	5.64519	5.41037	6.11339	9.15556	6.846	7.36468	8.20234	10.0945	7.04495	11.602	19.9766	6.25113	5.83294	5.52505	13.3919	8.2141	13.1024
Cl21228	Cula0021228	2.47419	4.35888	5.99115	0.275128	2.60451	7.26462	9.23017	20.2355	23.4426	3.85187	9.699	15.55	2.95752	8.03308	12.4474	0.297421	9.48882	4.23002
Cl29055	Cula0029055	161.027	132.437	139.29	56.5737	56.0466	35.3654	165.902	177.342	160.095	78.0272	62.1353	42.8371	148.176	195.42	161.584	52.6421	70.0614	51.5016
Cl29053	Cula0029053	6.28325	8.65596	8.03957	4.28697	6.14248	4.19299	4.95877	5.14299	5.95009	4.13942	5.49297	5.01229	5.55645	9.32683	4.97043	4.01271	5.12247	4.30074
Cl08800	Cula0008800	1.99971	3.08767	2.69212	1.4943	1.97194	0.97278	1.83485	2.12608	2.11909	1.23688	0.940429	0.789547	2.08766	2.54777	1.64332	1.11412	1.25754	1.11257
Cl08801	Cula0008801	9.24201	5.20973	4.7788	2.3177	0.575616	0.15364	3.15163	1.89987	2.51038	1.72581	2.62842	0.447069	7.72642	3.18978	2.9712	2.16486	2.25467	0.647167
Cl35821	Cula0035821	4.40705	4.39779	5.30848	8.30582	7.05469	14.8045	2.05362	0.893575	0.158227	2.0885	1.4467	0	8.6003	2.96333	2.75642	7.04363	3.57981	13.0484
Cl22754	Cula0022754	177.631	36.9829	6.25185	169.526	62.1008	18.9613	58.8788	18.365	9.66485	302.008	100.776	12.3894	13.8233	2.72133	23.4858	84.9314	184.212	28.7007
Cl22755	Cula0022755	19.2373	23.2376	24.6084	8.518	12.2197	10.6466	31.2562	40.3918	40.3671	9.13751	17.9061	14.4504	19.2519	25.1934	28.5828	9.8767	18.9045	11.237
NewGene_626	CLnGene626	2.13357	1.57558	1.8651	0	0	0	1.82743	2.87919	2.67484	0	0	0	1.14543	1.00549	1.22909	0	0	0
NewGene_623	CLnGene623	3.49358	3.23205	3.89163	7.20078	6.72196	10.1666	0.956285	0.518129	0.252339	1.4516	1.68572	1.43795	5.32916	1.83927	1.80647	6.54533	1.88482	8.80964
Cl23484	Cula0023484	0.844177	0.547838	0.61731	0.250261	0.339556	0.25812	0.613339	0.792773	0.450579	0.141549	0.475459	0.514862	0.432994	0.552153	0.502699	0.320589	0.296453	0.2626
Cl22289	Cula0022289	2.81222	1.97026	2.96431	0.146468	0.572932	1.14877	0.728611	1.30342	0.731266	0.737105	0.205813	0.625392	1.94342	3.09605	1.11989	1.59305	0	2.5807
Cl22282	Cula0022282	8.09237	15.4359	28.7507	2.68039	12.6943	2.56401	7.93716	10.8386	11.8492	2.09891	6.11601	1.18308	5.36804	25.6738	13.8213	6.31692	9.76979	7.11403
Cl25250	Cula0025250	0.272981	0.109151	0.059454	1.18292	0.686023	1.46632	0.152992	0.17344	0.064501	0.95653	1.0965	0	0.136877	0.108978	0.111359	0.823814	1.39325	1.09912
Cl25253	Cula0025253	2.13828	2.71159	2.2083	4.12241	1.07005	2.09784	0.569077	0.763939	0.615521	0.709373	3.5122	4.44946	3.79289	1.80343	0.870077	1.04239	2.11253	1.82535
NewGene_5877	CLnGene5877	0.857561	0.920411	1.11766	0.279515	0.603661	0.331385	0.591503	1.05392	0.614801	0.247625	0.279472	1.06769	1.07887	1.83229	1.77106	0.588049	0.796534	0.492046
Cl20596	Cula0020596	3.47924	4.31736	2.36811	19.1615	20.5541	3.24531	2.41213	2.82796	4.46623	36.8147	24.0855	4.82029	1.09755	1.17193	4.14651	18.774	15.6667	11.3383
NewGene_3098	CLnGene3098	0.053971	0	0	0	0	0	0	0	0.064585	0.475702	0.346409	14.8148	0	0	0	0	0.188759	0
Cl03165	Cula0003165	6.19413	6.07831	6.05452	1.97804	2.87371	4.84253	5.81603	6.03519	5.47433	3.87315	4.69966	7.45223	4.92387	5.33812	4.91152	2.26192	3.78178	4.29973
Cl10157	Cula0010157	5.04194	61.6981	42.0112	70.1371	45.4752	13.4293	109.242	60.4175	40.2702	60.916	36.5928	68.3241	61.9113	35.963	36.4166	38.1267	36.3162	42.2318
Cl27677	Cula0027677	0.830481	0.425178	0.82238	1.72884	1.01591	3.7921	5.24441	3.28914	3.56784	1.62333	7.16568	15.8418	5.00263	0.884763	2.50469	0.662796	4.49908	2.2504
NewGene_10639	CLnGene10639	0.497066	0.178328	0	25.4714	5.15754	3.64284	1.36627	0.137399	0.657889	79.877	10.2242	0.591125	0	0	0.870294	4.01477	11.2253	3.07386
Cl02542	Cula0002542	2.69509	5.77471	7.91685	0.817465	4.36971	2.48671	9.68262	12.1414	9.16311	0.515376	4.44421	2.11447	6.24338	7.97484	6.80328	1.6932	4.0501	4.19196
NewGene_9491	CLnGene9491	3.03475	1.42651	1.76553	5.17814	5.18275	4.95075	1.99774	2.19311	2.74326	5.63627	5.75597	6.43972	2.0936	1.01216	1.91511	4.18145	5.05066	6.53934
Cl16410	Cula0016410	0	0	0	0	0	0	0	0	0	0	0	0	0	0	0	0	0	0
Cl14921	Cula0014921	86.26	86.7673	75.4823	68.7332	101.766	46.2996	83.8423	108.894	115.278	56.6687	77.3845	27.6154	131.209	142.505	117.599	119.764	97.5537	47.9931
Cl14928	Cula0014928	1.16858	3.25424	1.66775	13.614	18.4873	1.12566	2.04692	1.54604	0.949426	28.5789	9.58781	0.131904	1.55271	1.18841	1.66517	9.91716	7.42771	2.46901
NewGene_11270	CLnGene11270	0.028692	0.015575	0.02598	0.292695	0.479104	0.378857	0.172324	0.179943	0.519343	1.15974	1.91359	0.808822	0.016633	0	0.12369	0.032338	0.376227	1.07768
NewGene_8727	CLnGene8727	0	0	0	0	0	0	0	0	0	0	0	0	0	0	0	0	0	0
Cl07064	Cula0007064	10.0905	8.65698	10.3391	8.00337	2.02183	19.8189	18.3083	18.5113	12.1282	5.60129	6.44714	13.5797	15.9172	7.75935	12.0808	7.26413	3.49999	8.96717
NewGene_16132	CLnGene16132	0	0	0	0.49099	0.482972	0.921575	0	0	0	0.816237	1.03775	3.43475	0	0	0	0.036098	0.792354	0.562511
Cl21148	Cula0021148	0.223015	0.680761	1.74533	10.346	3.34736	12.5552	2.27856	2.65076	5.88412	2.72747	7.20336	3.45662	4.0712	4.53655	7.68511	5.50056	3.37141	11.7883
Cl22230	Cula0022230	10.0003	11.8426	14.5586	7.4947	6.63975	15.6504	13.0673	25.1423	13.0761	3.14264	7.81343	4.40848	11.5935	14.5162	10.3677	11.9614	4.76761	12.1663
Cl10970	Cula0010970	220.195	240.498	230.338	200.62	251.816	126.933	221.605	227.412	230.601	239.663	230.291	374.223	194.35	277.258	212.135	207.173	223.23	133.917
Cl15338	Cula0015338	6.77248	3.46855	4.61217	3.97525	1.64661	18.9641	11.8751	4.54319	2.04424	1.39883	3.75133	0.137797	8.00883	2.92676	3.9171	1.3784	2.92355	6.72112
Cl15331	Cula0015331	10.0105	8.65253	8.36152	7.81822	4.60963	11.3122	8.55103	10.463	7.25544	4.17575	5.13332	13.556	7.77112	8.00314	5.80323	3.5388	2.95323	5.40801
Cl10132	Cula0010132	5.31392	5.14435	4.76911	2.15453	2.36856	1.93287	5.47224	5.12843	5.92829	2.20432	1.93096	2.20987	4.53055	6.91442	4.55994	2.61672	2.64992	2.12606
Cl27692	Cula0027692	5.65994	4.80519	3.47368	11.2411	6.87407	23.6431	4.98953	6.76669	6.93119	13.0747	11.5809	72.5858	4.75253	4.29455	7.08716	13.308	10.4246	20.715
Cl36628	Cula0036628	499.226	439.444	696.928	1294.84	1353.92	1183.35	325.329	185.091	169.545	331.709	766.465	489.725	771.115	263.452	340.104	1078.09	561.169	2467.91
NewGene_17269	CLnGene17269	0.287624	0.216262	0.838054	1.31391	1.22013	3.85589	0.759269	0.788578	0.769895	0.640778	2.21595	7.10061	0.158299	0.847607	0.444011	1.43334	0.799185	2.91911
NewGene_17265	CLnGene17265	1.46161	1.18575	1.12547	0.258974	0.073007	0.358336	1.50517	1.24715	0.8479	0.037105	0.195554	0.46636	0.90105	1.02503	1.1247	0.318173	0.166437	0.263142
Cl36050	Cula0036050	11.9248	11.1107	11.4975	36.6132	42.4943	21.163	10.9762	10.6127	9.14064	36.3866	35.5255	22.1563	8.77262	15.9897	9.44394	30.6577	30.6925	20.9154
NewGene_17262	CLnGene17262	4.34868	5.04637	2.92727	10.193	2.91947	10.8781	2.21835	2.18745	1.51477	4.24942	3.50285	1.94618	2.17785	2.17826	1.59174	8.37119	2.79146	7.62275
Cl01033	Cula0001033	0.097676	0.127914	0.086869	0.633903	0.804494	0.471703	0	0.159584	0.093468	0.669027	0.638251	1.59411	0	0	0.100346	0.311601	0.36085	0.500609
Cl01034	Cula0001034	11.5095	6.95964	9.88261	35.1515	10.1116	35.4004	15.3193	8.02053	4.90461	18.4194	27.8504	1.20622	14.9585	7.57857	9.27172	16.9551	8.15352	28.4654
Cl15806	Cula0015806	3.55993	4.12388	2.38059	0.682347	1.11752	1.0572	2.62306	3.2754	3.69076	1.24426	1.05888	0.270357	4.10236	2.17281	3.26227	0.574558	1.66905	1.11218
Cl30504	Cula0030504	51.822	20.0373	23.2327	30.1304	10.8383	76.5507	16.2276	9.59906	4.96833	20.2919	3.44494	313.879	10.3034	8.07473	10.082	19.0353	9.24758	30.2893
Cl30503	Cula0030503	3.05971	5.18913	4.9384	5.81552	1.02845	9.63796	1.47378	1.13037	0.454808	3.96462	3.89554	10.2344	4.45459	3.96877	0.952282	1.37463	0.946193	2.58656
Cl33714	Cula0033714	5.53058	6.09118	4.04505	2.36445	2.00442	1.46219	2.65903	5.11546	6.19236	4.01139	2.19871	0.980593	4.08566	3.28798	5.23208	3.28651	5.10314	2.58771
Cl05356	Cula0005356	217.532	68.4705	86.6151	162.792	26.0875	225.261	189.818	135.537	90.4578	153.102	180.631	183.657	76.5955	34.81	121.836	120.354	162.77	126.37
NewGene_1789	CLnGene1789	1.88095	0.585258	1.09739	0.219826	0.157114	0.515544	0.112484	0	0	0	0.064845	0	1.34108	2.99621	0.268784	0.59337	0.579777	0.156023
NewGene_14187	CLnGene14187	2.77581	1.83104	2.25786	0.182988	0.413071	0.036663	1.7218	1.09608	1.19086	0.079356	0.141468	0.067989	1.19149	1.43636	1.04469	0.199904	0.186615	0
Cl00808	Cula0000808	0.073073	0	0.167371	0	0	0.262577	0	0.311037	0	0.204271	0	0	0	0.151804	0	0.322835	0.162072	0.181564
NewGene_7896	CLnGene7896	0.877963	1.00344	0.330369	10.9948	9.26171	4.9618	1.59525	1.37209	0.952747	10.4341	8.93521	3.81611	0.635105	0.772202	0.860789	5.27117	5.59774	5.70803
Cl17404	Cula0017404	28.9216	15.5213	14.1102	216.075	31.7413	40.2877	23.9209	73.4575	73.9846	172.824	50.1167	2.99152	28.6958	1.4857	105.863	270.589	95.9608	32.705
NewGene_16856	CLnGene16856	2.3368	1.04689	1.9016	1.79553	2.38095	6.61659	1.80967	2.51873	2.78776	1.48091	2.95987	14.0519	1.5277	1.40209	1.96725	2.85083	2.34255	4.29182
Cl12043	Cula0012043	8.08339	9.06825	9.65817	5.6134	7.07016	10.3456	4.79474	5.73846	4.15885	3.23616	5.01625	8.26928	13.0192	8.13231	4.51535	10.0801	5.33083	11.6664
Cl16752	Cula0016752	2.7477	3.4045	7.19797	1.92069	2.33505	1.48491	4.39472	4.66784	6.27613	2.97196	2.79247	2.31516	2.53079	8.36157	5.49135	4.71823	3.34234	2.41274
Cl16751	Cula0016751	23.0573	25.7739	24.2898	16.7952	17.7333	18.2242	23.2483	24.7608	27.7569	24.3213	19.1347	10.9319	20.8987	24.1434	25.9917	23.2109	21.5091	22.6918
NewGene_6381	CLnGene6381	2.06464	2.87499	5.57871	1.00833	1.27329	3.1348	11.0683	9.60283	12.811	0.344389	2.39073	8.63296	23.1926	13.9366	25.7916	1.02224	1.27488	5.44601
Cl06078	Cula0006078	4.29034	4.33872	3.5789	0.882071	3.18066	0.649941	3.51378	3.38557	3.00835	1.03307	1.82107	0.518768	2.80535	4.68673	3.0123	0.862987	2.16726	0.920617
NewGene_6384	CLnGene6384	6.65269	6.00712	3.29169	21.0275	8.16425	16.7933	4.76709	3.99334	1.6531	15.6774	9.86191	13.6177	7.53934	3.52134	2.39005	20.7586	7.5853	15.502
Cl06071	Cula0006071	5.08785	6.02958	7.46128	3.09735	5.93449	1.52769	11.4201	10.7733	12.5851	4.12354	4.62305	1.11712	8.13691	12.8359	11.7182	5.20647	5.41442	2.53752
Cl08929	Cula0008929	1.7046	1.12301	1.11239	4.21868	3.68295	4.54951	1.81169	2.41717	1.42976	5.001	4.57593	4.97562	1.96639	1.53776	0.932898	3.66666	5.22977	4.35121
Cl08928	Cula0008928	0.782282	3.22197	0.664317	45.0454	31.9976	2.74161	1.84517	0.956825	0.597346	23.0064	18.5693	2.04137	1.35963	1.04432	0.871238	12.9755	12.5907	4.85667
Cl08924	Cula0008924	17.0386	22.5329	21.2995	19.7924	18.5903	17.4337	19.5084	18.0106	19.7304	22.4346	21.0516	67.5534	21.0703	20.3649	16.3187	18.1014	21.2772	12.5573
Cl08923	Cula0008923	7.46396	7.59089	6.67704	0	0	0	6.53781	6.91178	5.51384	0	0	0	8.51224	6.49225	5.7612	0	0	0
Cl34976	Cula0034976	23.83	20.3438	12.2682	1.07262	0.078886	0	13.0751	21.0862	9.3885	5.43218	1.93351	0	7.85168	14.7063	2.17213	1.16851	1.36686	0
Cl34975	Cula0034975	3.17488	3.41525	1.29142	0.655371	0.839166	1.05616	6.42099	7.0179	2.54781	2.08711	1.8967	0.828281	1.0615	0.735802	2.1915	0.624355	2.5865	0.981531
Cl03595	Cula0003595	0.279824	6.54445	2.22112	108.662	18.8282	4.07364	2.99816	18.1802	12.0176	44.5443	8.67018	0.176883	2.99356	0.558468	26.0515	64.8362	11.9648	4.52407
Cl03598	Cula0003598	11.0212	7.76222	9.89582	20.4973	11.6284	74.6158	11.786	12.9574	9.17026	4.84435	21.6243	14.5983	14.7536	10.6551	11.8344	10.3454	8.44993	39.5978
NewGene_3029	CLnGene3029	0	0	0	0	0	0	0	0	0	0	0	0	0	0	0	0	0	0
NewGene_2601	CLnGene2601	2.69066	1.92695	5.41916	0.169538	0.190589	0	2.57633	2.81086	3.60123	0	0.526142	0	1.64261	3.97164	3.41929	0.565249	0.440799	0.163031
NewGene_2606	CLnGene2606	0.997953	1.02327	1.2622	0	0	0	0.828762	1.39785	0.945987	0	0	0	0.402498	0.359704	0.266155	0	0	0
NewGene_2608	CLnGene2608	0.680029	0.582012	0.555272	1.69853	1.3266	0.626598	0.927932	0.39027	0.51604	2.57868	1.99156	2.14447	0.542567	0.922559	0.823608	2.32664	2.43481	1.39832
Cl11591	Cula0011591	0.752734	0.998079	0.985057	2.50436	1.6347	4.07566	1.70612	3.43256	2.2199	8.56766	4.80323	12.4344	0.853239	0.43752	1.56133	1.39681	1.94884	2.48416
Cl19839	Cula0019839	9.76561	8.12156	8.92526	12.043	17.653	10.4493	9.63578	11.4787	12.9237	17.8574	19.3315	27.7017	9.11328	10.0036	10.1261	14.4338	13.5181	9.95098
Cl08211	Cula0008211	0.435001	0.190727	0.516481	1.23956	0.555781	4.48181	0.645571	0.877621	0.482207	1.21175	1.54569	2.695	0.366687	0.315799	0.498751	0.319012	0.653188	1.81764
Cl00021	Cula0000021	0.022801	0.033546	0.032432	7.85468	7.29054	2.39478	0	0.023287	0.076418	3.75853	3.5793	3.08114	0	0.026852	0.029427	3.34136	3.42015	3.08803
Cl00025	Cula0000025	2.18145	3.07858	4.59893	0.542553	2.32987	0.62512	2.31896	2.9217	3.04018	0.668193	1.25798	0.988262	1.11857	4.56541	3.30458	0.86623	2.11068	0.973539
Cl14808	Cula0014808	1.84964	2.60547	1.42814	0	0.19419	0	1.3814	0.892238	0.996625	0	0.170338	0	3.53916	2.86537	0.434376	0.349792	0.358066	0.187931
Cl24385	Cula0024385	6.07391	5.17343	5.90785	2.59677	1.38273	1.47169	5.86437	6.18867	5.19342	2.0991	2.0062	5.34015	5.07678	7.78906	6.12011	4.16763	1.41449	1.17981
Cl24380	Cula0024380	0.580011	1.33491	1.06002	10.5752	10.4818	2.35783	0.963547	1.64207	1.54347	9.25995	9.32426	0.147988	0.519576	0.806474	1.73148	4.73184	9.61972	4.72519
Cl35208	Cula0035208	1.20505	2.5541	1.70586	0.101307	0.506739	0.209026	3.49745	2.25006	2.1614	0.167662	0.69136	1.81845	2.88558	2.40225	2.55425	0.185661	0.879222	0.149314
Cl35206	Cula0035206	4.3397	4.83549	1.08601	2.38035	2.38214	0.430284	2.49313	1.06259	0.967336	1.01307	3.34491	3.0636	2.98577	1.19149	1.09469	1.49506	6.74332	0.604398
Cl35207	Cula0035207	0.219645	0	0.071221	0.653017	0.401988	0.755943	0.397993	0.422857	0.655824	1.34415	1.0455	1.22875	0.247498	0.161791	0.506427	0.505529	0.669493	0.276037
Cl35203	Cula0035203	4.94888	1.06798	1.18133	9.93559	0.844865	40.6688	6.434	5.35641	1.09954	3.1341	4.61707	24.2778	1.69552	1.44539	0.655121	2.53581	0.612268	15.1934
NewGene_4523	CLnGene4523	0	0	0	0	0	0	0	0	0	0	0	0	0	0	0	0	0	0
Cl25867	Cula0025867	25.2966	11.1026	7.11676	60.2984	7.87632	12.91	11.468	20.8212	20.815	45.2405	12.0244	14.0156	5.9611	1.88328	27.4766	75.7312	37.2774	11.0544
Cl28898	Cula0028898	2.31636	3.04088	3.6939	2.18804	3.15721	3.36719	2.21142	1.2677	1.58286	2.23182	3.21855	3.14963	4.70744	3.28263	1.27812	3.34986	2.82238	3.28532
NewGene_9475	CLnGene9475	0.867949	1.10092	3.85512	8.35977	5.82195	15.3828	0.374574	0.206319	0.697018	0	0	0	2.30943	0.576404	0.58153	2.68324	1.2914	9.97608
Cl01479	Cula0001479	1.00612	0.522014	1.17384	2.14603	1.7808	2.13861	1.79313	1.19215	0.906991	1.77651	2.22221	6.79509	1.16233	0.496338	1.06151	3.5526	0.916697	2.04386
NewGene_6602	CLnGene6602	0.598945	0.384216	0.201812	2.42015	2.93146	1.2022	0	0.026861	0	0.498273	0.606049	1.27336	0	0.166817	0.100397	4.46521	1.54863	2.95946
Cl28892	Cula0028892	0	0.028142	0	2.32921	1.23302	4.21798	0.163355	0	0	2.23975	1.71249	6.63434	0.077572	0	0	1.77683	1.5246	2.27202
Cl25474	Cula0025474	0.946298	1.35568	0.708839	2.49266	8.09666	3.01344	0.138021	0.114616	0.497362	1.21036	4.0134	0.342655	1.83802	0.238245	0.256319	0.81652	0.935702	8.17926
Cl34157	Cula0034157	7.91177	9.20535	6.76089	25.856	11.5848	15.8047	7.82398	9.85176	9.76056	22.1677	15.2314	20.9608	8.96955	9.51972	11.4941	25.3943	14.3857	9.60678
Cl25478	Cula0025478	16.259	28.6832	17.0319	63.4009	116.747	44.342	21.4231	17.492	29.5914	113.067	78.5674	22.1592	15.7174	12.1878	18.6467	19.5437	43.514	64.5575
Cl29151	Cula0029151	7.13835	8.0568	9.66585	38.0848	34.8124	29.0342	8.08186	15.1713	34.7155	62.1871	55.663	68.4611	6.80018	4.74671	19.3031	15.319	34.221	39.1687
Cl26376	Cula0026376	0.176387	0.847565	0.455534	0.201616	0.069689	0.081633	1.03221	1.19467	2.03071	0.35225	0.641739	0.24336	1.40492	1.1844	1.51588	0	0.222127	0.046991
Cl12817	Cula0012817	16.6152	2.37511	3.23881	55.4492	13.67	51.1467	48.3727	16.1999	16.7263	202.752	64.0411	17.9299	4.58449	1.95958	3.61078	9.3169	6.68334	25.101
Cl24402	Cula0024402	12.1848	12.2797	16.111	7.41895	8.14683	7.00819	9.27427	9.56824	11.2056	6.16992	5.1905	9.39451	11.3847	14.5338	13.4234	9.98671	7.19814	8.17143
Cl35788	Cula0035788	0.43698	0.421493	0.611554	0.140355	0.211821	0.618254	0.365032	0.374127	0.810242	0.056798	0.17745	0.175919	0.819556	0.640897	0.79096	0.055166	0.136273	0.53054
Cl35785	Cula0035785	15.3629	26.3049	33.5888	28.5374	58.251	53.8311	7.37111	3.50075	2.21759	3.43744	19.8959	21.2483	37.5543	16.8566	8.42075	34.1779	14.1834	75.2199
Cl35784	Cula0035784	1.53733	2.10604	1.99168	2.91365	3.06911	1.10984	5.3	5.25332	5.56684	1.92279	6.57049	1.60255	5.04381	5.20386	3.48645	2.79469	2.73251	0.92478
Cl23832	Cula0023832	0.854902	0.961902	0.641158	0.597658	1.29852	0.748564	0.587506	0.930713	1.38271	2.01943	1.58105	0.946821	1.15771	0.952998	1.50888	0.882245	1.13669	0.520321
Cl23830	Cula0023830	4.58599	4.26279	5.10022	5.23124	4.17265	7.15173	4.39354	4.98968	3.53031	3.73832	3.71243	4.60868	3.98454	3.8922	3.35679	1.99519	3.31741	3.16585
Cl04248	Cula0004248	12.2124	7.71691	8.04317	38.2409	5.56185	365.981	15.1762	17.8083	9.59582	23.9171	19.2854	94.3037	6.23355	6.34793	5.0271	7.03326	6.27298	135.126
Cl04245	Cula0004245	5.5279	1.55319	1.44591	18.1614	1.48721	43.1915	8.07785	9.88298	3.41855	10.9219	10.3211	11.4968	1.56189	1.16473	0.503883	2.14613	0.986173	11.7432
Cl20413	Cula0020413	35.4682	5.21446	1.37101	34.557	5.44103	5.65065	15.0198	7.0791	3.86183	16.5796	5.34724	2.82321	4.87854	1.30908	3.9106	20.6495	20.5092	5.34605
Cl20415	Cula0020415	3.72744	3.27212	4.03549	6.10093	6.77382	4.43217	2.85525	2.42728	2.89033	4.71462	6.12281	3.92858	1.94516	3.21075	3.01484	15.1914	6.78943	5.54177
Cl19314	Cula0019314	1.82678	1.08493	2.42566	6.57748	4.22015	20.5413	3.69695	2.96698	2.0519	5.04547	4.6491	16.8541	0.996266	2.28489	1.47687	9.63549	3.18367	9.40628
Cl26719	Cula0026719	0.412977	0.614617	0.449655	0.188036	0.245838	0.276792	0.24621	0.298222	0.152138	0.139928	0.226607	0.128488	0.408799	0.683857	0.091562	0.428892	0.211587	0.302911
NewGene_22	CLnGene22	6.5623	7.45591	7.43204	0	0.221095	0.222215	5.88191	7.11569	5.22608	0.187872	0.199534	0	7.67411	5.82269	5.90726	0.113337	0.149654	0.054433
NewGene_24	CLnGene24	0.224382	0.153739	0.571791	0	0	0	0.666515	0.292191	0.441367	0	0	0	0.520249	0.139911	0.217779	0	0	0
Cl17642	Cula0017642	3.52493	3.98164	3.50263	10.1256	12.9298	10.0918	3.8618	2.55694	4.12186	25.2264	13.5455	4.40238	3.73185	2.18542	2.30148	8.24273	8.01272	10.8733
Cl02972	Cula0002972	0.303552	0.444888	0.417868	1.48963	1.87641	0.561216	3.52316	2.69115	2.22645	0.288969	1.15711	0.695578	0.394609	0.928079	1.75498	1.21011	0.866831	1.07534
Cl02978	Cula0002978	5.38369	10.1092	10.2546	13.3933	29.8129	13.4559	9.09294	6.01738	3.11479	1.68857	12.4377	0.74389	14.506	12.3727	7.95846	27.9364	14.1941	29.5782
Cl10341	Cula0010341	0.326467	0.195844	0.206797	0.180618	1.21983	1.10049	0.313206	0.250244	0.186978	0.338768	0.8102	0.808063	0.187613	0.302886	0.200373	0.208375	0.649253	0.709694
Cl18198	Cula0018198	0	0	0	2.03218	2.25445	0.536475	0.209186	0	0	4.01708	2.05256	0.701853	0.133538	0.064492	0	3.17601	1.62296	1.02375
Cl36809	Cula0036809	11.5088	11.1227	10.089	2.08768	3.10439	2.02558	13.0045	13.7217	14.5955	2.04013	2.52363	2.20476	10.8731	11.4328	10.6329	1.0278	3.19339	2.4452
NewGene_10467	CLnGene10467	1.97201	0.607873	1.63611	4.65255	7.88508	4.63848	0.15325	0	0.090793	3.68454	2.61787	3.4299	0.319754	0.213942	0.626895	7.81874	2.90995	5.12845
NewGene_10469	CLnGene10469	0.495827	0.723835	1.76829	0	0	0.055541	0.036733	0.209252	0.116073	0	0	0	0.916269	1.1347	0.672112	0.160327	0	0.752406
Cl02352	Cula0002352	2.65257	4.42311	2.86913	1.12547	1.21637	2.48343	2.96895	3.96478	3.58806	1.16784	2.64561	1.36234	3.28864	2.55275	3.16573	1.51347	1.12641	1.85186
Cl02350	Cula0002350	7.29385	9.07879	14.8022	9.16556	10.6915	6.13867	7.32418	7.7982	8.42872	7.48172	6.79559	8.09178	5.99029	16.7547	8.43277	15.1366	10.438	7.80983
Cl02356	Cula0002356	28.9841	28.1818	19.2111	7.34772	5.35735	1.51262	11.6246	6.32263	7.61728	4.61159	10.148	5.99063	31.2831	16.2375	7.01407	9.79868	3.86153	2.08498
Cl02358	Cula0002358	10.3752	11.4523	9.51445	5.77048	8.12752	6.45822	10.8549	9.6425	10.0479	9.37286	7.88423	5.92856	8.92859	10.8512	7.73727	7.50631	8.35061	6.78152
Cl16590	Cula0016590	0.838736	0.914489	0.898678	0.560802	0.906825	0.547984	0.904119	1.1068	0.806506	0.38708	0.792343	0.178724	0.575135	1.04401	1.0651	1.55739	1.17811	0.496108
Cl16592	Cula0016592	4.59979	3.87501	3.74528	4.81868	2.16288	29.8828	2.02145	1.78611	0.398841	4.23543	6.78641	129.778	2.24887	0.909054	0.81294	4.56594	1.78764	18.3987
NewGene_9352	CLnGene9352	0.130943	0.066099	0.052063	0.088604	0.052397	0.093665	0.10558	0.041308	0.056616	0.028298	0.057477	0.068727	0	0	0.033376	0.133724	0.029664	0.111077
NewGene_9350	CLnGene9350	0	0	0	0	0	0	0	0	0	0	0	0	0	0	0	0	0	0
NewGene_7403	CLnGene7403	1.92699	1.89666	1.49873	3.64924	5.59863	11.5243	2.8212	2.33003	2.35377	7.53318	7.6676	13.7508	1.52058	2.23104	1.50547	3.02387	3.81012	6.51502
Cl03753	Cula0003753	5.73736	3.38535	1.11604	7.38019	1.46055	4.93778	3.2267	2.09323	1.78467	9.3262	2.63117	10.9613	2.10401	0.406693	3.1096	7.19952	12.3235	3.27716
Cl03757	Cula0003757	5.8966	10.0112	6.74266	0.114509	0.052883	0.176366	7.39249	4.13941	5.65688	0.480418	0.339046	5.0169	9.18027	5.49203	25.1614	0	1.78998	0.183729
Cl03759	Cula0003759	0	0.54343	0.066367	8.49951	8.46957	1.59622	0.35913	0.302081	0.09985	8.81892	5.11193	1.38461	0.0868	0	0.337912	2.38738	6.29094	7.84949
NewGene_5236	CLnGene5236	1.19575	0.571121	1.08024	0.809111	1.69693	2.33196	1.15801	1.18314	1.549	1.10442	2.26039	3.49098	0.730128	0.979509	1.70802	2.6313	1.24216	1.72957
Cl11906	Cula0011906	1.11742	0.863594	1.03317	0.821283	0.708339	0.487587	0.305331	0.49062	0.304418	1.32444	0.446322	1.63781	0.610458	1.10133	0.648353	0.851804	0.651714	0.615933
NewGene_15650	CLnGene15650	0.9293	0.594019	1.34825	0.543563	0.80524	1.64793	0.622324	0.925301	0.988776	0.411304	0.890529	2.65925	0.783477	1.35079	0.718819	1.50129	0.543324	1.34487
Cl07453	Cula0007453	0.693738	0.42947	0.477005	2.45683	3.05935	3.37445	1.14661	1.41906	0.81852	3.7433	5.01504	4.31663	1.01104	0.646199	0.655041	2.53112	3.71957	2.86157
NewGene_17659	CLnGene17659	4.51586	4.27938	4.49253	3.27354	2.22545	2.98256	6.62656	4.9786	4.45578	3.82275	3.08116	5.26171	4.21577	3.63125	3.71962	3.28995	2.49024	2.87951
Cl33435	Cula0033435	0.215883	0.312789	0	17.5922	1.60114	0.699078	0	0	0	8.78613	1.83936	0.77213	0	0.366923	0.149712	98.5416	1.92257	0.695918
Cl37039	Cula0037039	34.933	33.1916	33.7931	10.502	13.7399	8.98545	33.1474	29.1868	27.3762	11.4023	12.2812	13.7372	33.9687	31.9334	26.4547	10.6237	15.8134	12.7382
NewGene_12025	CLnGene12025	0.634717	0.540882	0.315112	2.59935	1.37407	1.37832	0.39161	0.703535	1.0183	2.66939	1.77021	1.1519	0.544346	0.400823	0.992854	3.5717	2.95181	1.58189
Cl00220	Cula0000220	25.8499	33.0989	32.4995	39.0343	45.0067	31.4146	21.94	25.1771	26.7449	34.5819	36.2527	23.4511	27.7052	32.9236	24.9775	39.7943	38.1072	37.5743
Cl09507	Cula0009507	1.68734	1.00837	0.575492	1.02978	0.978239	0.251665	4.04683	4.02696	2.02096	6.64254	5.20293	1.37196	1.22795	0.928438	1.45826	1.64304	6.41417	0.2376
Cl09504	Cula0009504	3.58067	4.55327	6.58031	0.380498	2.11026	0.934951	10.2593	29.2372	19.6026	0.236698	8.83338	1.13701	5.35349	10.0413	4.43667	1.47623	3.28668	1.29048
Cl09505	Cula0009505	43.671	41.6921	41.7352	103.314	107.907	66.987	55.6612	61.4181	52.7065	105.19	112.713	146.436	48.469	38.1305	56.8638	122.254	101.997	84.164
NewGene_16305	CLnGene16305	1.31268	1.55171	2.71631	2.31858	2.44019	3.19751	2.49446	2.23169	2.17781	0.629048	2.07872	0.73321	2.81815	1.95517	1.96434	3.41254	2.86861	9.74055
Cl04907	Cula0004907	13.0718	13.2178	12.8809	3.24703	8.05822	5.92775	12.8963	12.4579	13.2211	5.23776	7.4108	14.8777	10.8426	12.3234	12.1908	3.01361	8.78542	6.01617
Cl30012	Cula0030012	11.9954	1.8926	3.65656	12.8303	0.565413	95.4551	19.5148	12.5032	2.89181	5.43483	6.02158	2.66321	6.01002	2.68895	4.94887	2.12197	2.65908	30.9829
NewGene_12685	CLnGene12685	20.2238	49.8443	23.0217	12.8004	11.755	0.356116	27.9668	29.0525	36.4334	38.7103	20.6619	20.8993	82.504	61.4631	37.5673	7.35275	21.0186	1.49081
Cl15106	Cula0015106	0.631571	1.56883	0.199402	8.56282	11.245	1.22235	1.14807	0.168121	0.10209	10.6301	6.03005	2.1578	0.51469	0.190062	0.257529	4.27259	4.27099	5.31107
Cl15105	Cula0015105	9.12783	2.02038	3.62922	8.42754	2.49059	57.4396	9.78079	4.41038	1.16871	2.86425	12.4172	0.889443	5.98757	3.74663	2.88891	2.68128	2.73199	35.8449
Cl26041	Cula0026041	1.81808	2.15983	2.0799	0.727769	1.48001	0.245602	1.88012	2.13086	2.43703	0.831168	0.93718	0.307925	1.97595	1.95581	2.47725	1.34196	1.39967	0.39592
NewGene_14688	CLnGene14688	1.71549	0.999496	1.05924	2.42493	4.36207	3.23474	1.9788	2.05608	1.96048	2.77227	4.91057	2.28396	1.20277	0.229495	1.61079	2.64033	3.56123	4.97941
Cl31066	Cula0031066	122.769	98.9484	42.9254	154.327	192.511	70.7427	76.6091	66.0392	63.4181	207.355	119.353	8.67754	54.0495	29.3587	70.9522	139.337	180.553	79.5418
NewGene_13088	CLnGene13088	1.90515	1.7249	1.08996	0	0	0	1.66784	1.05746	0.475358	0	0	0.03247	1.25933	0.800057	0.697948	0	0	0
Cl31063	Cula0031063	1485.66	1119.52	1165.46	1342.87	1082.45	235.066	1396.93	1000.54	1728.93	1421.72	810.791	144.995	665.317	1340.31	1711.6	2556.85	2081.86	572.583
Cl20421	Cula0020421	17.1818	26.0614	21.7648	20.0621	26.7955	17.1466	18.0873	16.1057	15.4166	21.3984	28.6435	25.8162	21.077	27.6544	17.9	23.1548	26.7515	20.1477
Cl28178	Cula0028178	0.887264	1.44	0.850793	9.21366	3.39442	1.39455	1.82736	1.71307	1.71595	10.6357	4.27447	1.04346	1.13887	0.715416	1.29658	4.08335	3.8024	2.3233
Cl28173	Cula0028173	1.94967	24.1586	6.48143	0.113304	0.475573	0	4.9674	3.18393	0.411627	0	0	0	11.8893	7.23921	3.30669	0.036844	0.148832	0.0364
Cl30333	Cula0030333	1.99901	2.74304	1.5046	16.0248	2.70685	9.64274	3.37595	3.25487	2.27348	33.6183	6.10165	12.0198	0.900312	1.89402	3.25211	16.2492	8.58812	4.53068
Cl30338	Cula0030338	94.9271	95.8496	94.1423	179.706	147.409	129.741	70.2947	70.9548	74.0841	149.868	137.349	164.327	100.667	89.7341	85.5322	198.458	144.522	137.714
Cl24092	Cula0024092	1.02897	2.07526	2.20367	0.058725	0	0	0.984665	1.56905	1.55188	0	0	0	1.61295	1.11939	0.567992	0.200718	0	0
Cl32869	Cula0032869	12.1763	10.1819	9.36409	14.8833	4.7217	32.3589	11.7539	10.4498	7.1325	7.79971	7.27526	16.2286	8.13758	8.82604	8.27103	8.25991	4.73325	12.3031
Cl32861	Cula0032861	66.3438	105.669	69.5472	12.987	14.1753	0.884876	33.0222	40.0904	44.5206	16.2877	13.1388	6.7781	90.9967	74.0281	44.5086	23.3771	13.7381	2.50184
Cl32860	Cula0032860	14.8046	18.3699	22.4535	5.40325	16.131	7.6535	17.9821	20.8237	21.7133	9.46831	13.9669	29.5949	12.6933	24.9786	21.3187	6.50766	17.8214	12.3211
Cl12882	Cula0012882	5.99678	9.28736	7.70001	1.75175	9.52571	4.43929	6.97886	8.34412	8.47328	1.49059	4.32207	5.36763	16.2739	12.021	6.81944	3.14322	5.35977	6.71235
NewGene_5825	CLnGene5825	0.07891	0.043452	0.065184	0.744507	0.626863	0.912376	0.127073	0.064914	0.210329	1.40572	0.936615	0.70582	0	0	0.082163	0.431714	0.220677	0.545143
NewGene_5823	CLnGene5823	1.21731	0.741155	0.393885	4.01246	4.90786	3.14866	1.60841	1.68496	2.38352	8.48926	5.37152	4.27453	0.378027	0.305524	1.70669	2.58279	2.23719	4.4511
NewGene_2834	CLnGene2834	0.066039	0.104638	0	0.187714	0.034614	0.206428	0.368804	0.283493	0.217682	0.422868	0.408609	0.038355	0.082193	0.142848	0	0.323823	0.579397	0.743
Cl34541	Cula0034541	9.42939	10.0828	8.8487	13.8502	12.7618	47.9808	15.1843	11.3335	12.388	8.742	19.6412	96.7477	24.9375	8.71116	8.938	6.73117	10.6037	26.6009
Cl15354	Cula0015354	0	0	0	0	0	0	0	0	0	0.618	0.568359	1.20788	0	0	0	0.975757	0	0.513465
Cl15355	Cula0015355	0.493267	0.310017	1.15081	1.90917	1.65056	1.81984	0.703526	1.07785	1.1919	0.606232	1.84815	3.08463	0.572033	1.04421	1.70719	1.7096	1.05649	2.19599
Cl31885	Cula0031885	62.368	36.2923	58.7972	89.7463	53.4149	73.9269	96.0686	81.7508	70.3819	106.92	131.684	229.638	119.591	40.5569	72.9229	61.6541	40.065	63.182
Cl31887	Cula0031887	142.43	106.475	70.3401	63.355	23.7052	43.35	111.572	93.789	40.2349	19.8058	31.0174	32.9196	134.168	42.818	80.1904	44.5312	26.952	28.8281
NewGene_3053	CLnGene3053	3.99274	3.66392	3.87166	5.34376	4.47569	3.73401	3.33139	3.9491	4.04855	6.85165	4.60417	4.31825	2.44487	2.48754	3.44125	5.40168	2.8334	5.67229
Cl33010	Cula0033010	9.59654	16.5552	19.4855	15.3557	24.2422	8.0162	26.1463	25.5713	39.3061	15.817	24.9902	39.9389	34.3819	34.4401	39.2071	16.935	19.7571	13.8842
Cl33019	Cula0033019	2.93829	2.68297	2.82528	3.23146	3.62858	7.60655	2.18302	1.50604	0.922376	0.618989	1.73529	0.352865	3.72761	1.10022	1.63688	2.19138	1.29967	6.05034
Cl03250	Cula0003250	3.21707	4.03275	4.06595	2.17943	2.24777	8.31982	3.93049	4.19849	3.53438	1.86167	3.59937	1.26086	3.22306	4.05802	3.55341	1.63509	3.18813	6.31104
Cl03252	Cula0003252	105.595	119.964	113.909	89.8327	87.2836	92.811	40.1429	29.6789	24.8579	23.504	33.2733	37.4541	132.702	81.2454	51.4793	98.5285	49.0612	93.8125
Cl03255	Cula0003255	5.58071	4.59685	2.76919	2.05233	4.57562	8.40108	2.45184	0.295859	0.995718	3.62174	2.35912	9.06197	3.23616	2.83555	5.15715	0.396995	3.16316	0.446667
Cl13388	Cula0013388	8.05789	8.6355	9.63473	3.16453	4.9457	1.95555	8.68291	8.47181	8.95552	3.76567	3.37722	5.72482	8.82322	11.1198	7.65761	1.68372	3.60799	1.69816
Cl20500	Cula0020500	29.3841	22.6196	12.8586	36.8826	16.0046	27.5077	15.07	10.8997	3.63681	13.77	23.2256	17.2837	24.0638	7.28082	12.6191	35.263	19.5957	21.921
Cl13383	Cula0013383	2.37417	3.31356	2.29469	0	0	0	3.39383	2.54829	4.81067	0	0	0	1.81943	1.76051	3.29557	0	0	0
NewGene_5594	CLnGene5594	0.124783	0.249822	0.105427	2.49561	2.92584	2.50497	0.306556	0.443327	0.607891	4.25438	3.48736	8.82995	0.117508	0.083961	0.4289	0.596478	1.10277	1.04956
NewGene_5599	CLnGene5599	0	0	0	0.788837	0.595893	0.253517	0	0.020369	0	1.291	0.865733	1.05926	0	0	0	0	0.339483	0.075148
Cl24884	Cula0024884	0	0	0	0	0	0	0	0	0	0	0	0	0	0	0	0	0	0
Cl24880	Cula0024880	0	0	0	1.76076	2.09416	3.24102	0	0	0	0.796196	2.19094	5.41379	0	0	0	2.97966	2.80041	3.86335
Cl33900	Cula0033900	0.839455	0.811148	0.679002	1.46205	1.55957	3.49788	1.04117	0.528958	0.556949	2.57316	2.00923	6.36626	1.36314	1.18667	0.631726	1.3251	1.53265	2.61027
Cl32056	Cula0032056	0.755666	0.488012	0.474568	1.14037	0.65788	2.22147	1.10236	0.535377	0.382991	1.30888	1.45442	2.97584	0.463987	0.290283	0.448462	0.738954	0.625147	0.922911
Cl32055	Cula0032055	3.44951	6.17289	5.64843	0.349676	1.67305	0	2.51828	6.88772	3.9391	2.70225	2.14046	2.70698	0	1.79	9.13822	0.091068	10.3334	0.440987
Cl24262	Cula0024262	10.2612	10.7841	10.3905	0.198973	0.291331	0.474507	11.2375	14.8399	11.603	0	0.279822	0	11.2207	10.8935	10.6063	0.250927	0.340041	0.402988
Cl24267	Cula0024267	15.2109	12.3812	17.4767	14.3614	9.6601	24.4563	17.4118	21.5491	28.0715	6.3899	10.2078	6.90973	22.1364	22.379	17.8745	16.5638	14.3748	18.6682
Cl24269	Cula0024269	1.24189	1.16153	2.29671	0.103987	1.51653	0	6.44113	7.43959	13.2801	0.168993	2.10079	0.901038	1.3415	1.97293	5.23766	0.242095	2.11	0.089376
Cl18357	Cula0018357	17.4442	15.455	18.0981	2.21535	2.86357	1.01003	13.4329	13.5906	15.1869	3.6218	2.33412	12.4623	20.0299	23.9042	17.0065	2.64209	1.84317	1.89268
NewGene_3995	CLnGene3995	0.492669	0.782564	0.686413	0.154762	0.614528	0.38099	6.26345	6.266	3.86497	1.44639	3.07807	5.05707	0.593567	1.62466	2.51681	0.236796	1.07274	0.191473
NewGene_9599	CLnGene9599	0.426146	0.347762	0.346726	1.21237	2.05453	3.1566	1.67056	2.00255	2.42549	2.77573	2.41256	6.4999	0.213004	0.560133	1.00645	1.63631	2.49383	2.00519
Cl31506	Cula0031506	30.4749	30.1179	31.2496	20.8177	20.9355	15.4349	24.8048	23.4151	24.301	15.8017	16.5476	15.013	31.0738	34.6913	26.0704	28.3938	19.3503	22.8324
NewGene_9544	CLnGene9544	0.61946	1.29122	0.699611	1.89145	1.81572	1.95869	1.96329	2.24861	1.11528	0.931736	2.33022	0.228024	0.446186	0.708921	0.882309	1.02074	2.29324	2.74786
NewGene_6817	CLnGene6817	2.76996	1.6079	0.338958	14.4627	22.1986	18.2791	0.333189	0.434277	0.831988	16.9853	23.9761	5.71747	0.220785	0	0.901572	3.16829	2.71793	22.3607
NewGene_6813	CLnGene6813	8.74597	6.16866	6.33531	18.2224	8.76668	27.9316	11.1527	10.7183	8.72285	13.5711	14.5766	18.7071	8.00972	7.28313	6.86846	8.74831	10.8505	14.206
NewGene_6819	CLnGene6819	0.764817	0.870258	0	1.76963	2.94819	2.84798	0.129969	0.097494	0.157835	3.45868	2.87843	0.197832	0.046937	0	0	0.447283	0.62629	2.7217
NewGene_10365	CLnGene10365	10.0452	11.3885	13.9306	27.6629	36.8792	46.7338	55.7638	35.5954	49.4009	11.2732	63.3151	5.0389	9.57309	31.6794	35.0166	59.9429	46.435	73.8483
Cl11294	Cula0011294	1.73114	1.75806	2.88873	0.686594	0.468442	0.78725	1.60637	1.1154	0.914935	0.161742	0.362611	0.837297	1.0482	0.933343	1.28305	0.97934	0.269843	1.65903
Cl29349	Cula0029349	2.57834	1.715	2.40793	2.97012	3.26249	3.17351	5.14758	6.06935	8.6317	5.45582	5.95855	3.2787	2.96374	2.08129	5.1054	1.62342	7.32321	2.37496
NewGene_316	CLnGene316	1.04479	0.580113	0.525514	1.13254	0.912842	1.70561	1.32011	1.54931	0.969775	0.954479	1.59681	1.94864	0.629721	0.30058	0.39887	0.4867	1.15702	1.80984
Cl20992	Cula0020992	20.669	19.6631	22.6564	27.8646	33.8478	29.8182	14.1034	19.7594	17.7125	24.1341	28.6865	42.0814	22.2573	22.3187	18.9575	30.8106	28.4763	29.2657
Cl20996	Cula0020996	5.66617	6.3685	8.08126	15.4212	11.5776	24.8069	8.90074	10.1645	6.79834	15.6093	12.5654	28.956	7.08423	9.19711	9.131	23.0187	12.2373	19.5513
Cl21644	Cula0021644	3.05858	2.33821	0.707216	1.38894	0.897509	1.12713	0.408735	0.212854	0.051452	1.18554	1.05349	0.501131	2.63422	1.14254	0.558214	0.66991	1.13062	0.798191
Cl22594	Cula0022594	6.68993	7.99196	21.587	1.74123	12.3613	2.98497	3.78967	4.69943	4.37932	0.452047	1.12374	1.25022	4.47592	50.6902	5.65868	11.1555	4.00746	12.5487
Cl07929	Cula0007929	0.264129	0.447599	0.261392	0.191961	0	0.269279	3.37944	3.75257	2.93617	2.238	2.61047	3.27502	0.674008	0.117875	1.4378	0.285245	0.908155	0
Cl07921	Cula0007921	0.468355	1.1054	0.471803	22.6348	12.2123	1.60724	0.220202	0.29978	0.078525	7.34798	5.74231	0.0594	0.071633	0.603582	0.327314	6.73518	29.0805	2.488
Cl07924	Cula0007924	2.727	3.24572	4.02701	3.48192	6.71615	4.88275	1.46585	1.26296	2.0687	3.96476	4.12784	6.90455	2.53719	2.16525	1.87046	7.57017	3.44515	6.03526
Cl07925	Cula0007925	61.303	113.783	95.968	44.4624	101.349	65.6281	46.711	70.2018	60.4226	30.5122	61.7874	14.9944	95.2608	71.5168	58.7682	34.8999	70.6037	91.6101
Cl10520	Cula0010520	27.2472	51.6638	37.8486	30.0126	29.2702	18.77	20.6369	19.5608	17.0253	18.2609	29.5098	34.6315	41.9114	39.7399	20.5603	17.5396	21.3764	15.4583
Cl04063	Cula0004063	7.92505	9.504	12.9187	7.86493	12.7935	9.87793	1.10726	0.523791	0.703002	0.221027	1.93811	0.072496	16.3005	6.06585	5.11775	12.1296	3.44019	21.8083
Cl01013	Cula0001013	4.31637	3.3433	4.39808	11.6096	8.59105	15.688	5.11006	5.23663	4.07693	9.71201	9.75656	20.8324	5.05928	3.52278	4.27851	5.63582	7.17333	8.52267
Cl27779	Cula0027779	35.2719	49.2078	45.148	28.7738	46.3769	70.3214	45.2955	42.3388	43.7565	10.4998	24.7196	4.35132	64.661	40.5349	32.9531	36.2484	26.2862	69.4918
Cl23645	Cula0023645	11.7124	9.21083	6.06182	28.4091	32.035	11.6721	11.9523	8.0672	5.53141	21.8381	19.6515	7.24195	12.3113	6.18824	7.53707	9.50301	24.5067	27.4642
Cl23647	Cula0023647	0.196524	0.064325	0	13.4767	4.80732	22.3876	0	0	0	10.7408	9.13505	15.2254	0.24294	0	0	4.13127	5.14845	13.0484
Cl02838	Cula0002838	15.2555	15.0455	16.3467	14.0933	21.8599	23.4954	6.7729	4.4979	4.25184	2.749	9.98256	0.618783	19.9977	8.50283	10.1571	14.0465	10.3603	36.722
Cl04782	Cula0004782	1.13717	0.989951	0.73304	1.73823	0.707783	1.72334	2.2006	2.31011	1.99848	1.49234	1.16517	2.07544	1.61683	0.860136	1.34075	0.935316	0.946361	0.920431
Cl04786	Cula0004786	7.61771	15.3903	14.7542	4.1498	16.9302	4.50306	3.83453	2.44964	3.04996	0.685629	1.59484	0.113347	10.9052	8.09703	3.86319	6.3133	5.32624	14.8468
Cl04785	Cula0004785	4.15461	2.64333	4.85292	0.491773	0.403521	0.278714	9.22244	10.4089	13.8953	1.23168	1.50483	3.65488	8.57165	6.89654	10.9909	0.169325	0.994014	0.193862
Cl20208	Cula0020208	0	0	0	4.39789	3.75856	9.74581	0	0	0	4.32206	5.50518	18.3379	0	0	0	3.46561	3.68163	8.24339
Cl14521	Cula0014521	3.31497	4.33178	2.57942	8.76626	5.72375	4.10146	1.77082	1.3876	4.8668	1.01892	6.50638	0.431698	5.07181	2.20283	8.67421	3.42285	10.9522	7.55223
Cl11731	Cula0011731	4.12873	4.79574	3.88644	6.53142	8.93183	9.97743	5.535	7.24878	9.15728	11.7043	7.50678	12.0595	3.58634	4.58641	6.58955	3.84023	3.20063	11.537
Cl19120	Cula0019120	2.46754	1.86445	1.6637	1.0884	0.826495	1.9797	3.67341	2.9349	2.82543	1.43947	1.3652	4.91773	2.62032	3.38131	2.64507	1.19426	1.08996	1.86964
Cl02786	Cula0002786	1.0299	1.30858	1.59077	3.22028	2.28359	2.96191	1.85422	2.36075	0.828464	2.53033	2.77411	8.25744	0.92705	0.753924	1.41365	2.07942	2.65856	1.48909
Cl18657	Cula0018657	26.2818	42.442	68.8894	16.321	21.7746	6.27517	55.7613	84.869	95.7055	22.37	54.4585	87.6742	68.5275	65.6076	65.7122	34.4366	24.7734	13.342
Cl16960	Cula0016960	6.71792	9.31235	10.4253	14.281	14.6947	20.771	10.1581	9.75101	9.96698	9.27455	14.4615	9.24428	20.2405	14.5804	9.83115	18.8658	11.0132	22.8255
Cl05787	Cula0005787	1.7422	1.51192	1.37667	0.3311	0.583465	0.550214	1.49735	1.60715	1.38588	0.618336	0.606738	1.09226	0.562501	1.06884	1.61624	0.745009	0.413954	0.775295
Cl26968	Cula0026968	5.09935	3.58701	3.38072	1.4568	2.00425	1.46509	2.97243	2.70967	2.42984	2.87454	1.96371	2.81977	2.7427	3.75898	2.64093	1.9305	2.45319	2.13944
Cl05430	Cula0005430	0.142801	0	0.065325	261.488	0	0.31839	6.39464	23.4636	10.1602	826.269	66.577	0.202545	0	0.024794	0.247398	632.243	92.6009	0.670446
Cl25053	Cula0025053	9.95127	10.8028	7.02944	10.3482	16.7098	12.2476	9.89888	7.10207	6.18186	14.3409	15.9925	18.3568	9.18449	6.10647	6.73819	10.6616	19.9033	15.6881
Cl05438	Cula0005438	3.50967	2.53359	4.06424	6.58602	3.45848	30.4203	7.63929	8.31733	6.60593	5.91368	9.57503	33.27	4.35907	4.68109	4.18057	1.61409	4.9628	10.7328
Cl10063	Cula0010063	3.88608	5.44013	2.2322	6.22637	15.3851	7.00654	2.62022	2.12067	3.89883	4.42885	4.66393	6.25337	1.53862	1.91267	4.26941	5.39755	2.80009	10.5862
Cl10064	Cula0010064	1.44605	1.93041	0.869729	0.458783	0.556362	0.493966	0.581035	1.24063	1.6392	0.340499	0.827363	0.443361	1.34164	1.11512	1.22802	0.795126	1.11747	0.747648
Cl16380	Cula0016380	0.148604	0.065365	0.108239	0.120091	0.198597	0.567898	0.089069	0.100916	0.069549	0.292095	0.246626	0.978623	0.067694	0.062091	0.097326	0.111624	0.251741	0.394704
Cl25055	Cula0025055	0	0	0	1.42778	0.76838	4.74562	0	0	0	2.21457	1.91421	5.94721	0	0	0	0.134395	2.37575	1.68429
Cl16387	Cula0016387	0.72481	0.233562	0.355544	2.01925	0.219409	16.1436	2.28293	1.57163	0.583217	2.91304	1.61404	15.7724	0.571161	0.603989	0.362456	0.518258	0.261139	4.81243
Cl15724	Cula0015724	3.83549	4.34352	5.5571	4.54308	5.35345	188.521	3.7207	6.61637	15.5818	3.53973	6.93492	17.2084	4.1516	5.92336	3.53404	3.39338	3.95981	132.272
Cl17386	Cula0017386	0.69439	0.160673	0.106111	4.47228	0.053332	5.70942	1.31842	0.540704	0.224416	2.02185	1.37061	14.3225	0.512502	0.272889	0.300159	5.0729	0.126404	1.62314
Cl13603	Cula0013603	0	0.019442	0	0	0.025988	0.079139	0.066165	0.080655	0	0.144805	0.144427	0.175348	0.027185	0	0	0	0.057294	0
NewGene_3521	CLnGene3521	1.62035	2.82107	3.50215	0.026025	0.026553	0	1.53666	0.648356	0.673813	0	0	0	2.1596	2.80434	1.74996	0.035879	0	0.008577
NewGene_7237	CLnGene7237	0.289288	0.361661	0.30541	0.718323	0.819248	1.25472	0.642556	0.38028	0.309658	0.813916	1.37734	1.74687	0.517596	0.102909	0.435494	0.360075	1.69052	1.57422
Cl07552	Cula0007552	4.03556	3.68424	4.68233	9.50352	5.83678	13.9542	7.12199	8.91402	7.19857	11.0875	8.48155	6.04508	4.12352	4.29072	4.97803	3.42939	5.92195	7.53245
Cl07557	Cula0007557	5.56915	9.51711	4.05207	38.9121	40.534	10.621	6.5805	7.14323	3.7054	54.5271	22.527	2.79414	4.50138	3.18451	4.72344	17.5184	15.0243	22.9262
Cl07556	Cula0007556	1.70135	1.28569	1.28119	0.997396	1.80709	0.97736	2.70405	2.68477	1.77012	0.753169	1.2313	0.461744	0.931908	0.751853	2.21435	1.14152	0.90446	1.22283
NewGene_17751	CLnGene17751	2.4887	3.65862	4.71938	0.445175	0.74454	0.811691	4.27828	4.93131	5.62716	0.515352	1.48256	0.635326	5.88616	5.0514	4.90154	0.255869	1.21218	0.474102
Cl08062	Cula0008062	1.30818	1.99183	4.99111	1.02599	8.20206	0.807895	4.18067	8.30661	14.1471	1.39728	3.86265	0	2.71855	6.34907	10.9198	0.747798	7.86524	3.07626
Cl29317	Cula0029317	5.22709	1.28993	1.42499	16.3724	15.6648	4.64361	5.47747	3.92772	8.81698	66.8092	20.572	0.750163	2.93141	0.242818	2.05212	4.56607	3.66023	7.12243
Cl37146	Cula0037146	0.138131	0.212812	0.148127	0	0.2012	0	1.26774	5.23304	1.44772	0	0.043714	0	0	0.058188	0.40903	0.234332	0	0.114074
Cl32214	Cula0032214	1.56796	3.56723	0.765215	14.8491	17.9676	1.2173	4.97732	8.18425	17.7236	41.9089	35.4879	1.78904	0.994131	0.7363	7.12364	3.93452	11.6078	1.23168
NewGene_1962	CLnGene1962	0.376471	0.054376	1.98809	0	0	0	1.75121	1.56586	1.94387	0	0	0.265414	1.87618	1.96707	2.57008	0	0	1.51112
NewGene_12116	CLnGene12116	0.859481	1.40915	0.921876	0.186247	0.36245	0.142528	0	0	0	0	0	0	2.15302	0.491034	0.541789	0.105226	0	0.202322
Cl34327	Cula0034327	4.93309	5.21697	5.20989	7.79649	10.3131	13.2672	5.29601	7.12902	4.83272	5.92203	10.3598	7.08129	5.31623	4.5121	4.1022	4.89505	9.42371	12.5795
Cl17815	Cula0017815	1.38219	3.04402	5.64494	0.275574	0.830134	1.03635	1.26449	1.208	0.566405	0.064935	0.230777	1.0171	4.52965	1.85895	1.12893	0.979082	0.232822	2.83837
Cl09331	Cula0009331	1.02982	1.07682	1.21848	2.19809	1.88705	2.54183	1.22249	1.21205	0.833483	0.874352	2.43019	0.098184	3.93771	1.75035	1.8156	1.21403	1.80834	0.786333
Cl09330	Cula0009330	0.183022	0.332304	0.459138	1.44679	0.658763	1.14017	0.024678	0.08988	0.097388	0.487909	0.561003	2.90108	0.203191	0.255821	0.047865	1.88291	0.424415	0.500022
Cl05847	Cula0005847	0.426175	0.711788	0.263666	1.42732	1.20821	1.59483	0.629989	0.431619	0.422714	1.26127	1.12773	5.98232	0.194567	0.421152	0.190987	0.458585	1.02917	0.931745
Cl31747	Cula0031747	3.99014	1.74357	0.957011	3.51925	1.30414	8.28779	1.6314	1.6536	0.606366	0.979351	1.78377	0.604636	1.3446	0.243598	0.493867	2.80892	0.456151	3.64043
NewGene_14479	CLnGene14479	0.952162	0.334059	0.414067	1.79372	0.612171	2.21768	0.538965	0.568686	0.334768	1.26521	1.08773	3.39269	0.362585	0.557845	0.562432	1.10449	0.839808	1.58245
NewGene_14478	CLnGene14478	0.980646	0.215546	0.507641	0	0	0	0.385892	0.291186	0.365969	0	0	0	0.128401	0.349582	0.284149	0	0	0
NewGene_14474	CLnGene14474	0	0	0	0.190999	0.314293	0.093948	0	0	0	0.154677	0	0.59449	0	0	0	0	0.023902	0.173477
Cl30167	Cula0030167	0.188694	0.320281	0.315439	5.46655	3.71774	9.64215	0.512985	0.551302	0.451315	5.13543	6.03035	18.8573	0.477248	0.192175	0.269831	3.67279	3.45962	9.65974
Cl33586	Cula0033586	1.24761	0.762512	0.735816	0.030594	0	0	1.08494	1.54709	1.23234	0	0.142156	0	0.556563	3.02982	1.70721	0	0	0.080201
NewGene_8959	CLnGene8959	4.15683	2.85434	4.13282	1.07449	0.753599	1.18763	3.87397	5.23244	6.47241	1.30095	1.61413	3.62758	2.23969	4.70502	3.94639	1.12562	1.23115	2.01055
Cl33583	Cula0033583	7.62891	1.15198	3.03501	17.0251	2.80543	43.5895	7.29742	3.14204	0.929089	3.43417	11.1655	0.21068	7.02189	3.40663	2.02235	8.52071	2.90964	29.3331
NewGene_4250	CLnGene4250	0.073739	0	0.069539	1.29557	0.910516	1.108	0.087242	0.039714	0	6.12789	1.13626	0.265123	0	0	0.038438	1.7361	0.683636	0.947152
NewGene_4253	CLnGene4253	0.969742	0.352742	0.270668	0.57058	0.628839	0.186633	0.440832	0.48814	0.298555	0.5442	1.31334	1.98136	0.652533	0.307549	0.356483	0.766691	1.31713	0.091187
Cl28031	Cula0028031	2.25888	22.4268	2.43675	28.9369	139.454	2.78694	1.42504	0.917918	0.729616	17.3497	24.3982	0.908963	2.01517	1.28436	3.73908	8.1862	30.9851	13.4604
Cl28030	Cula0028030	0	0	0	0	0.020016	0	0	0	0	0	0	0	0	0	0	0	0	0
Cl30299	Cula0030299	0.496065	0.181772	0.052193	2.44055	3.00382	0.198694	0.171866	0.287406	0.086859	0.70672	0.528741	0	0.032312	0.042861	0.154053	0.616654	0.512358	1.14203
Cl29634	Cula0029634	6.71537	5.74374	6.72783	13.0103	6.71842	11.614	33.3806	23.0779	40.8191	14.456	29.6731	20.9408	15.6285	21.6016	26.2219	5.53012	11.5027	6.26816
Cl34663	Cula0034663	0	0	0	4.52016	7.18218	5.10572	0	0	0	3.19531	4.24534	3.79753	0	0	0	8.1971	4.14305	5.9955
Cl34660	Cula0034660	4.50204	5.19752	6.16235	1.69422	4.49527	3.91905	6.95438	10.608	9.57259	2.20564	5.73319	4.02466	2.57048	4.84251	6.48455	2.22266	8.39678	4.75004
Cl34664	Cula0034664	9.95483	14.9745	7.72648	8.87301	6.75741	27.5275	10.7267	5.76837	6.08082	13.9522	10.6284	17.516	15.9326	5.45856	6.71822	10.0197	10.9252	15.2133
NewGene_4925	CLnGene4925	0.358062	0.754485	0.204096	1.73311	1.62638	1.11496	0.487806	2.33481	2.36965	2.42467	2.19773	1.12021	0.615255	0.400157	1.54243	2.18903	2.74933	1.48553
NewGene_4922	CLnGene4922	2.27331	4.16091	1.70146	0.312325	0.509294	0.32763	3.26643	3.21596	3.26245	0.237717	0.393367	0.247531	3.71437	2.16341	4.41051	0	0.234842	0.493641
NewGene_848	CLnGene848	0.750035	0.679274	0.969888	0.034721	0.062096	0.216726	2.14754	3.16039	3.39949	0.189503	0.279672	0.075556	0.155228	0.628135	1.0206	0	0.092048	0.186071
Cl23409	Cula0023409	5.91052	5.46136	6.69057	4.23643	3.85826	11.087	6.02611	5.0052	4.85729	2.08275	7.60495	3.60454	7.15388	5.78568	5.70502	2.74503	3.70375	10.3047
Cl23404	Cula0023404	0.533748	2.62103	5.34768	1.42595	2.90992	1.26192	2.83857	3.06645	3.76472	1.66846	4.32126	0.7516	3.11605	6.12262	5.78547	2.19806	2.08493	3.30276
Cl23402	Cula0023402	2.39681	1.83381	1.91475	2.23114	0.948444	3.92417	1.36835	1.43144	0.568191	0.822295	1.8355	5.29837	0.874598	1.07273	0.879503	3.506	2.10666	4.00219
Cl21930	Cula0021930	7.09246	6.59544	6.13475	0.129224	0.500993	0.142816	8.74757	10.3467	7.07704	0.450054	0.12389	1.43422	5.50831	5.26192	6.52278	0.535072	0.180155	0
Cl21935	Cula0021935	9.05372	1.5411	3.83066	23.5449	2.09147	190.748	15.155	8.34526	2.93479	6.12406	20.4788	4.41669	4.49529	3.68844	2.18844	4.0511	1.71129	72.0704
Cl21939	Cula0021939	45.1239	28.8108	9.03329	72.7507	25.288	6.60576	69.9871	50.9498	42.0306	64.8655	42.8559	2.53632	17.8991	25.7544	26.7332	211.177	58.6505	24.3758
NewGene_6274	CLnGene6274	0	0	0	0	0	0	0	0	0	0	0	0	0	0	0	0	0	0
Cl05965	Cula0005965	0.191043	0.596191	0.811819	0.346544	1.43214	0.853022	0.178089	0.182592	0.304054	0.393825	0.289152	1.48604	0.490104	0.191616	0.526738	0.250398	0.470451	2.27434
Cl03071	Cula0003071	3.35044	4.34743	1.94714	1.70325	4.55541	3.68575	8.35604	7.1914	5.80883	0.602421	4.68073	6.66386	4.77656	3.42048	3.68498	1.82768	3.82919	4.11627
Cl19725	Cula0019725	0.137292	0.087574	0.124254	0.430962	0.769262	0.716368	0.069785	0	0.189943	0.331271	1.28581	0.143998	0.030972	0.047348	0.158659	0.580654	0.969762	0.708537
Cl19723	Cula0019723	65.5319	53.4693	47.08	40.1539	27.6259	45.7212	43.7398	49.5075	27.9112	27.7979	29.4766	42.0524	42.9999	31.7737	22.9054	22.4833	21.0132	30.3573
Cl18098	Cula0018098	31.6048	37.0839	23.2738	39.8791	77.511	86.1542	27.9481	23.919	33.5214	42.4745	93.1932	140.621	51.7884	32.208	49.5232	40.1764	61.639	158.732
Cl18099	Cula0018099	4.48257	5.87119	2.69023	0.367191	0.322074	0.289477	3.14973	3.72586	6.46533	0	0	0.482242	2.3896	1.61684	6.34877	0	0.345567	0.45776
Cl18096	Cula0018096	1.33969	0.772787	1.28229	0	0	0	1.00089	2.79067	3.91905	0	0	0	1.53273	0.534877	4.14113	0	0	0
NewGene_9144	CLnGene9144	0	0	0	0.016418	0	0.080063	0.082689	0.645951	0.322585	0.877072	0.048882	17.2756	0	0	0	0	0	0.022388
Cl22098	Cula0022098	1.09158	0.915167	0.656447	1.52794	1.60332	0.986142	0.673509	0.847432	0.659523	2.40702	1.96143	3.72148	0.644102	0	0.911258	1.66558	1.7353	1.48291
Cl32153	Cula0032153	0.555746	1.06149	1.33682	0.119719	0.121796	0	0.978477	1.36046	2.21943	0.198366	0.073852	0.127667	0.763499	1.84648	1.90372	0.085974	0.130234	0
Cl32155	Cula0032155	2.2374	2.03677	1.90505	2.00738	2.42375	8.84452	4.49112	5.16676	4.75023	3.67456	6.234	8.16121	1.11211	1.9074	2.34763	1.20253	3.17309	5.29789
Cl27898	Cula0027898	0.048387	0.095488	0.043756	0.287134	0.600471	0.176828	0.107928	0.149094	0.131764	0.367966	0.222835	0.281054	0.049456	0.215826	0.049071	0.108999	0.164031	0.166183
Cl25944	Cula0025944	2.11119	3.14288	3.57019	5.09756	3.20458	3.77279	1.19358	0.759924	0.391558	0.818824	2.15768	3.55316	3.10083	1.5395	0.892784	5.70772	2.45138	3.90626
Cl25940	Cula0025940	1.9622	2.01667	2.54861	2.01212	2.31383	1.07569	0.81566	0.623307	0.533857	0.763632	2.11372	8.15385	2.35081	4.74108	1.55603	1.04967	2.34963	2.38035
Cl25941	Cula0025941	9.02827	20.3605	34.6222	9.38476	18.8195	7.93818	12.4379	14.7511	22.1232	3.82176	7.13537	1.5509	25.56	22.7854	24.831	14.3347	12.0677	17.5611
Cl20327	Cula0020327	4.01932	4.35556	3.95793	2.04394	2.54569	3.63428	3.81136	3.67852	3.06763	2.04631	3.23747	2.22677	5.06055	3.31131	3.99656	2.06806	2.73292	3.42734
NewGene_8237	CLnGene8237	0.254423	0.334848	0.107058	1.99253	1.80765	1.82581	0	0.126012	0	0.338423	0.600874	0	0.751292	0.172661	0.394652	1.14759	0.354433	3.79045
Cl31668	Cula0031668	32.1464	28.6025	9.62018	12.5485	13.2738	3.09826	12.1506	9.00051	6.90627	0.530295	3.92827	1.95998	20.1759	12.1366	10.4179	18.2536	15.8668	6.032
NewGene_11147	CLnGene11147	4.13916	3.90397	3.76566	1.24913	0.879903	0.691027	1.28242	1.06778	3.42573	0.810869	1.32854	0	4.50425	3.88133	2.40362	1.89604	1.27088	0.529081
Cl06951	Cula0006951	15.3945	20.9821	19.1992	4.39088	16.1919	7.1634	8.11099	10.0928	9.99494	2.10071	6.28557	3.74982	15.0352	26.5878	11.4025	8.85479	9.50654	13.6672
Cl06953	Cula0006953	2.26697	4.20419	3.98204	8.77772	13.6962	5.91179	2.75722	2.40412	1.26167	6.43972	10.6265	17.2774	3.96059	4.98	1.91773	11.3285	11.4197	11.4311
Cl06955	Cula0006955	1.03735	0.953082	0.520335	0.790178	1.53477	1.18097	0.48629	0.449081	0.215334	0.43918	1.34701	1.23681	0.886921	0.216967	0.60799	0.32786	1.30266	1.19486
Cl31807	Cula0031807	1.63041	1.16933	3.03994	6.64552	1.53582	20.3627	1.38964	1.11942	0.227448	0.870435	1.95887	1.28577	1.37645	1.88181	0.804999	2.69207	1.00983	10.3813
Cl19126	Cula0019126	41.4643	47.0199	42.4657	28.0908	37.885	23.2386	37.2763	44.4151	44.0729	34.0111	34.5646	35.356	37.1428	54.3983	43.5369	41.0661	38.3136	25.3627
Cl26307	Cula0026307	0.684913	1.59363	0.89518	0.069075	0.719627	0	0.660324	2.41249	2.36874	0.366334	0.139598	0	0.853056	1.59665	1.72345	0.139093	1.16369	0.076211
Cl26300	Cula0026300	4.30087	5.34181	4.09619	0.360609	0.715657	0.672039	7.25359	13.6126	20.0402	0.803767	0.41044	0.594126	7.50229	3.08389	7.78907	0.719233	0.84554	0.790674
Cl12829	Cula0012829	0.085338	0.681766	0.099395	2.71106	2.95252	0.926961	0.074587	0.047826	0	2.74727	1.99818	0.839567	0	0.061102	0.064101	1.07303	0.289711	1.81657
NewGene_103	CLnGene103	4.31936	7.78981	4.25611	12.4602	16.0238	6.24276	7.26087	7.03378	6.07096	8.31291	10.2321	13.0211	8.86367	3.8274	6.47242	8.9807	9.29159	7.37172
Cl27526	Cula0027526	1.41724	0.86077	1.13591	2.64729	6.04296	4.36185	1.06521	1.21202	2.22276	4.23282	5.82777	8.41931	1.94005	1.96693	1.29594	2.26526	4.73145	2.97017
Cl04089	Cula0004089	0.8985	2.93098	0.131702	11.4749	6.23911	1.50652	1.21937	0.733908	0.544198	41.4994	10.0734	0.129233	0.119714	0	2.13886	2.23539	7.50315	2.19381
Cl04085	Cula0004085	0.176734	1.0999	0.581484	0.41744	0.532167	0.049105	0.741474	1.2426	0.579761	0.289289	0.308138	0.684764	0.471229	2.88095	1.38547	0.780045	0.284377	0.1931
Cl14286	Cula0014286	8.22409	6.87665	4.03578	3.74492	3.17476	11.8402	5.09712	6.92255	3.14638	1.82892	1.16981	0.900535	4.71618	2.27383	3.464	1.65443	2.59713	7.79408
Cl13062	Cula0013062	2.09333	1.90426	4.03833	0.666579	1.23162	8.073	2.53423	2.82196	3.58058	0.730105	1.58075	1.42869	1.36078	2.45695	2.99802	0.85316	1.57246	5.10765
NewGene_14329	CLnGene14329	1.89232	1.56448	2.76781	0.654282	1.68859	1.34112	0.064847	0.268453	0.219492	0.098277	0.035989	0.911855	0.510339	4.1991	0.534244	1.75903	0.678202	0.339865
Cl13061	Cula0013061	0	0	0	0	0	0	0	0	0	0	0	0	0	0	0	0	0	0
Cl17958	Cula0017958	0.858457	2.14358	0.417522	6.49527	22.4439	1.35715	0.101454	0.389826	0	1.94017	5.81194	1.17231	0.659228	1.49552	0.411792	3.56828	3.58595	2.68222
Cl17950	Cula0017950	538.711	455.165	306.133	246.418	281.264	114.891	242.867	141.603	136.332	107.079	158.507	281.297	231.443	232.114	129.61	590.16	193.109	229.998
Cl17956	Cula0017956	14.4002	14.6612	16.3738	12.1225	8.767	24.4825	22.3301	31.597	24.9961	12.9094	11.4646	8.49933	13.4232	20.3565	19.6639	7.85073	7.20763	20.7026
Cl15882	Cula0015882	1.30202	1.68037	1.04361	3.41823	3.57981	3.68598	0.930608	1.23436	1.5369	10.4061	5.02566	0.616978	1.14699	1.47929	1.38063	1.43189	6.31295	3.08732
Cl15886	Cula0015886	6.61936	6.62085	6.9469	7.93171	8.61876	5.07773	4.82359	6.35093	5.58213	8.9306	9.45382	7.74315	5.68905	7.19782	5.76677	9.71523	8.61666	6.4756
Cl15887	Cula0015887	2.80362	5.96659	1.94919	17.7711	42.0357	14.5096	3.42198	5.97912	10.4638	20.7264	31.7378	33.2558	1.73026	1.92634	8.3501	11.4876	22.9522	20.6022
NewGene_14104	CLnGene14104	1.41614	2.04132	2.27665	0.939457	1.37989	3.05036	2.58868	3.17015	2.441	0.954635	0.718527	2.47747	2.72454	3.03156	2.38909	0.865088	1.56512	2.20367
Cl13398	Cula0013398	0.12119	0.04717	0.010123	2.01454	0.27592	1.72263	0.296366	0.040099	0.044063	1.96514	0.409756	5.16993	0.044812	0	0.101626	0.104885	0	0.455719
NewGene_7816	CLnGene7816	0.181205	3.41614	0	8.17727	9.93455	4.87207	1.69666	2.92171	1.20948	8.40037	10.0211	5.17959	0.593795	0.07502	0.322169	8.33399	9.43968	5.77978
NewGene_15857	CLnGene15857	5.68111	12.1094	5.62865	2.52998	2.60811	3.66668	4.41154	4.50734	2.35142	0.104099	2.12116	0.078004	12.7004	8.41349	4.28894	5.95743	4.20807	4.93886
Cl04625	Cula0004625	46.588	96.4588	105.464	24.0101	79.9856	29.8713	43.5266	57.0838	66.4195	11.402	33.0425	12.9705	56.1509	86.948	61.2245	45.3172	50.5951	65.837
Cl02661	Cula0002661	0	0.017919	0.020224	0.086895	0.043807	0	0.020617	0.020306	0.013469	0.200214	0.12755	0.754087	0	0.022164	0.021148	0	0.021584	0.066931
Cl02664	Cula0002664	0.494521	0.976739	0.919867	1.09194	2.13688	1.85324	0.415822	0.36225	0.576253	1.32971	1.78636	3.07023	0.717196	0.809285	0.576132	2.9552	2.17132	2.29438
NewGene_1314	CLnGene1314	1.91033	1.12858	2.24348	0.345461	0.216685	0.499124	3.72996	4.09953	2.84937	0.299324	0.283106	0.95206	1.45351	2.07906	2.53868	0.703065	0.492248	0.419477
Cl14759	Cula0014759	3.77804	2.49412	3.74308	1.05287	1.31009	0.772492	1.82812	2.15325	2.22468	0.755933	1.13099	1.44689	2.11348	2.72234	1.78889	1.36431	1.11184	0.900457
Cl14753	Cula0014753	8.91356	8.79693	8.25901	5.98654	8.4156	14.4563	6.5289	8.63332	7.80851	3.70885	6.76463	11.5739	9.40689	8.21083	6.84873	6.88589	4.99171	10.9462
Cl14754	Cula0014754	0.115631	0.07424	0.282927	0	0	0.136591	0.292693	0.138076	0.24216	0	0	0.153583	0.335611	0.33837	0.491649	0	0	0
Cl17221	Cula0017221	16.6156	14.3841	13.6167	7.29885	7.79113	7.78087	17.0463	15.6402	13.1642	5.81973	8.91919	9.15248	15.4842	16.3106	14.549	4.34098	9.18126	3.97102
Cl17223	Cula0017223	0.707438	0.805746	1.33403	2.96551	1.97279	8.40916	0.697794	1.22543	0.396719	0.24325	4.31743	1.63717	1.22004	1.04932	0.544602	2.29663	1.21998	6.41826
NewGene_11421	CLnGene11421	0.238217	0.238914	0.754975	0.327253	0.160761	0.67146	0.349672	0.557362	0.783071	0.123753	0.140338	0.246814	0.115788	0.237215	0.699364	0.466356	0.055155	0.34689
NewGene_11422	CLnGene11422	1.36524	1.397	2.26542	2.86993	1.65607	8.49522	2.90238	3.82383	2.47501	1.41516	3.12742	6.27151	3.63359	1.67121	2.24729	1.1755	1.4834	5.15803
NewGene_3227	CLnGene3227	0.106914	0.373099	0.418258	0.388249	0.341218	1.15001	0	0	0	1.41266	1.03675	2.69976	0.04271	0.123029	0	0.568021	0.287056	0.903135
NewGene_2570	CLnGene2570	9.20973	3.70134	3.89689	6.37871	0.693406	5.18768	6.83872	6.75567	3.46584	2.23856	1.75092	2.38801	5.95835	3.41549	5.14414	11.187	1.46279	1.44574
Cl15571	Cula0015571	0.089621	0.22184	0.27878	0.49456	0.723221	0.965493	0.197015	0.385862	0.311977	1.23212	0.909928	2.09885	0.047742	0.035274	0.221575	0.098551	0.840206	0.643151
Cl15579	Cula0015579	6.58941	1.32611	1.71408	24.5227	0.836394	63.5925	10.9127	17.9988	4.54168	15.9538	9.58595	25.5568	0.910778	1.08087	1.19688	1.97271	1.31761	19.9206
Cl07741	Cula0007741	1.46148	1.86217	2.67417	0.854335	1.32011	2.39692	1.69976	1.53144	1.55086	0.506499	1.35363	3.24744	1.91744	2.30641	1.8632	1.00181	1.67327	2.01662
NewGene_3485	CLnGene3485	0	0.083143	0	0.445305	0	0.237375	11.5991	11.2708	11.7619	0.720985	10.5761	56.8937	0	0	1.28353	0.045964	0.639397	0.265128
NewGene_3484	CLnGene3484	2.25448	1.9201	3.59845	0.096923	0.105912	0	0.139414	0.116214	0	0	0.03723	0	1.14027	3.31465	0.394942	1.2106	0.040493	0
Cl36465	Cula0036465	2.97855	3.20565	5.23076	5.4163	4.12578	9.75424	2.66465	3.80463	3.75705	5.13377	4.00857	10.0115	2.31898	4.25702	3.8064	13.2631	4.51667	10.4882
Cl13833	Cula0013833	0	0	0	1.72055	4.89651	2.87488	0	0	0	3.92592	5.17715	10.8442	0	0	0	0	7.46773	5.50751
Cl13832	Cula0013832	0.169519	0.084353	0.032703	0.764378	0.248904	6.05167	0.019938	0.029562	0.018454	0.354009	0.261954	4.28786	0.0215	0.021875	0	0.346906	0.107331	2.58757
Cl13834	Cula0013834	89.8424	109.252	93.0497	180.396	189.799	165.146	95.094	88.8313	138.835	234.35	139.84	160.454	94.2298	90.7301	137.787	147.827	127.077	157.845
Cl20783	Cula0020783	0.093385	0	0	0	0	0.485442	0	0	0	0.191285	0.114624	0.381595	0	0	0	0	0	0.038709
Cl08293	Cula0008293	261.072	329.91	519.174	844.684	454.675	623.745	340.5	388.196	298.836	768.28	445.649	583.576	274.232	522.103	428.214	1287.24	412.575	550.428
Cl32391	Cula0032391	9.92183	6.27881	8.01415	2.65014	2.3032	8.47053	11.1324	10.8139	9.12038	3.22951	4.53263	19.5679	9.23818	10.021	6.66034	4.24725	2.96179	5.68611
Cl32390	Cula0032390	19.6203	7.83092	3.89467	32.1789	11.1465	33.3629	13.4965	4.62763	3.66753	9.8393	9.6413	7.15415	12.3276	4.0429	4.17809	21.2363	20.0393	32.9909
Cl32393	Cula0032393	25.6241	36.6074	48.605	42.6661	32.1197	33.2655	31.5369	54.6691	53.6487	37.5275	44.7332	34.2469	57.2444	54.9184	59.5063	29.743	27.9899	56.6422
Cl32397	Cula0032397	5.72418	5.74687	6.36268	14.5527	14.4033	21.7311	13.1253	14.6096	15.3502	19.7241	28.3228	12.9711	5.21841	7.93418	8.17358	14.8252	13.7792	27.8825
Cl09165	Cula0009165	0.25249	0.392757	2.39756	0.232651	0.544113	0.122183	0.668582	1.57076	1.51444	0.222751	0.256169	0.422176	0.333965	1.359	0.960678	0.77091	0.388545	0.548792
Cl09161	Cula0009161	3.00702	3.23364	4.23439	1.29308	2.23264	2.833	5.16244	3.84688	3.62584	0.503512	2.37153	2.58222	2.9674	3.91686	2.89819	1.79153	2.03139	2.36946
Cl01843	Cula0001843	0.866354	0.868261	0.236541	5.89886	1.74869	1.2491	5.20357	4.75242	2.58427	35.4172	18.728	13.6451	0.263373	0	0.225545	2.02015	10.9171	2.68364
Cl31155	Cula0031155	308.521	117.78	31.5675	69.2446	63.9033	64.0449	195.959	138.719	59.1947	67.5926	84.6956	49.3689	60.3785	24.1877	75.9445	35.4375	233.723	49.1419
Cl31159	Cula0031159	5.2844	3.54277	1.6564	2.8411	3.43047	5.97891	1.4907	1.19984	0.510392	1.28986	1.59066	1.42431	1.45133	1.19525	0.582979	2.37456	4.69427	5.21177
NewGene_13711	CLnGene13711	0.034396	0.160264	0.37039	0	0	0	0.184601	0.184901	0.53587	0	0	0	0.313898	0.340377	0.205929	0	0	0
Cl30826	Cula0030826	0.059898	0.055339	0	0	0.030398	0.171298	0	0.130167	0.055296	0	0.11021	0.237144	0	0.07083	0.061773	0.176083	0	0.227433
Cl01848	Cula0001848	0.290224	0.109367	0.16381	1.41268	0.178046	0.680046	0.868275	1.09115	1.13681	1.54133	1.47212	1.01229	0.425804	0.287779	0.58903	0.517238	0.632567	0.668693
NewGene_5330	CLnGene5330	1.02855	2.16005	1.85951	0.833558	1.75943	0.092167	2.0646	1.85726	2.04256	0.700802	1.60279	2.61882	3.34817	2.5487	1.99294	0.232883	1.15578	0.152947
Cl20257	Cula0020257	7.96938	9.47963	8.24812	14.5363	22.7792	11.9745	9.80375	9.28094	7.93157	19.1019	18.8329	15.539	8.24505	10.6778	11.1667	16.9579	22.8598	12.8006
Cl35703	Cula0035703	5.52747	5.35454	6.41632	2.60961	5.95294	10.1343	5.03291	8.00121	6.01198	7.22816	6.30013	54.9955	5.56766	2.643	5.67819	4.48536	8.14062	12.3698
Cl35702	Cula0035702	3.25874	5.65247	5.54532	1.8559	2.54529	1.34588	2.62958	3.16319	3.87709	1.292	2.5117	0.717274	1.88602	5.9959	3.13128	2.09532	2.70655	1.70261
Cl35707	Cula0035707	13.1689	34.9823	6.32946	61.7277	73.8741	51.7604	13.0276	10.3608	6.88442	55.4726	36.1579	9.26287	11.1248	6.3332	14.8816	26.1425	35.4867	64.5489
Cl35709	Cula0035709	3.26786	6.62021	1.2481	24.916	31.6002	5.0769	2.93183	3.30602	7.07607	31.8479	23.0936	6.24431	1.92815	0.696962	9.48361	3.13302	13.0127	13.2871
NewGene_4570	CLnGene4570	0.167403	0.550524	0	4.45383	5.05559	8.00157	0.364244	0.831512	0.425437	0.786953	3.08851	0	0	0	0.081753	7.64719	3.49521	17.0307
Cl01057	Cula0001057	0	0	0	0	0	0	0	0	0	0.039457	0	0.181904	0	0	0	0.0168	0.043435	0
Cl25684	Cula0025684	2.18451	3.9575	0.075945	15.8461	19.8242	2.85561	0.985162	0.825162	1.36208	20.9206	20.665	2.32023	0.709306	0.365638	1.56024	3.85316	10.211	4.02349
Cl25682	Cula0025682	1.56428	1.0024	1.03894	2.13446	1.94666	2.81681	0.437062	1.46619	1.10827	1.98898	2.59405	4.84587	1.09692	1.32485	0.734928	1.80208	1.71171	2.15772
Cl22659	Cula0022659	0.523969	0.194974	0.719135	0.265339	0.535542	0.969242	0.24449	0.343041	0.390883	0	1.07236	1.26462	0.430568	0.780747	0.718147	0.164984	0.300796	0.43044
NewGene_15796	CLnGene15796	3.6532	2.20103	3.30374	0.348995	0.056692	0.365856	2.72224	3.29094	2.70806	2.2716	0.33888	3.50187	1.98784	2.7111	3.0918	0.432489	0.330532	0.153668
Cl29840	Cula0029840	0.449984	0.621608	0.403068	0.04384	0.151748	0	0.303596	0.45746	0.335877	0.093142	0.178479	0	0.130873	0.482719	0.484789	0	0.211657	0.02871
Cl29843	Cula0029843	13.7889	14.923	17.7281	5.83932	5.67044	7.39858	12.9375	16.4361	17.1187	4.62413	4.74605	9.74515	16.8571	16.114	16.4135	6.27662	4.29816	7.5456
Cl25359	Cula0025359	17.0114	14.4517	12.7434	8.16964	6.98073	31.8728	15.2136	23.0394	17.6483	5.95357	7.63484	8.31614	10.6213	10.0333	8.59614	20.3102	8.66071	18.9868
NewGene_472	CLnGene472	3.30596	9.51282	9.59747	1.41826	1.88819	1.46368	11.0241	8.44794	8.84795	1.23741	4.37516	1.89221	9.95246	10.4406	7.54741	2.56134	1.46388	2.27653
NewGene_471	CLnGene471	5.91412	5.10137	4.27746	15.8814	7.83872	34.7621	7.26726	10.4076	4.78585	10.269	10.2123	8.01986	4.38877	2.88708	2.65419	9.69519	7.19771	15.5872
NewGene_478	CLnGene478	0.026635	0	0.123005	0	0	0	0.571073	0.988831	0.540404	0	0	0	0.183802	0.063703	0.484875	0	0	0
Cl20494	Cula0020494	0.535347	0.59619	0.80326	15.9259	3.11942	21.1222	1.00656	0.714088	0.280937	11.4519	10.0492	7.36935	0.443887	0.421573	0.405465	2.27326	5.91102	11.1977
Cl05117	Cula0005117	5.21678	5.99512	5.64006	5.65098	5.5609	11.2047	6.44545	6.48524	6.8275	5.10324	8.29018	2.97474	5.21522	5.69816	5.74791	5.74764	7.7715	9.22264
Cl23218	Cula0023218	0	0	0	0.034881	0.029934	1.41945	0	0.007608	0	0.122264	0.233467	4.1789	0.031374	0.01689	0.013772	0.01716	0.036228	0.303032
Cl23216	Cula0023216	1.98005	4.53579	0.414706	4.68025	6.49522	0.751106	2.43225	3.25915	4.26371	4.48516	2.78288	0.732832	0.963809	0.598708	2.90118	1.48209	1.25941	1.68861
Cl23212	Cula0023212	2.96371	5.08646	6.03163	3.93251	11.714	5.37256	0.821432	0.54085	0.377261	1.86085	6.27702	0.580338	5.29104	6.06395	1.76965	6.59539	5.97799	9.42683
Cl24972	Cula0024972	37.2162	19.2224	20.8342	141.695	29.7108	30.4229	24.9536	35.0548	41.3545	163.835	19.6316	2.87024	19.1676	8.32349	57.9678	220.877	27.8074	32.5045
Cl24973	Cula0024973	15.1772	13.747	16.6072	29.7128	35.344	25.2442	22.8215	16.2695	27.2363	84.6975	46.0215	9.3544	18.827	12.3984	16.5541	18.322	19.2926	27.9901
Cl10611	Cula0010611	1.14254	1.66212	2.98779	0.156125	0.770895	0.274053	0.253214	0.494855	0.355631	0	0.132198	0	0.237218	2.57807	0.330422	0.558347	0.148235	0.675345
Cl18443	Cula0018443	102.464	80.327	131.194	133.29	43.7762	43.1949	42.9971	49.4139	49.934	102.327	27.0067	265.006	99.5925	94.4177	56.1258	444.517	27.5832	30.4488
NewGene_12408	CLnGene12408	0.414256	0	0.672345	0	0	0	0.182982	0	0.083589	0	0	0	0.662944	0.030975	0.48013	0	0	0
Cl27446	Cula0027446	9.02052	6.74325	8.65196	5.59597	11.698	22.1556	8.83137	8.3401	8.39042	4.02644	12.6982	16.2902	8.0296	9.98526	6.75219	6.99224	13.9028	16.9375
Cl16511	Cula0016511	1.69161	8.81786	2.37605	19.1901	32.1415	4.49404	8.54548	10.4632	11.5892	13.8646	18.1082	2.61822	2.71681	1.85349	7.59745	9.23361	9.2342	8.71494
Cl16514	Cula0016514	0.636404	0.907924	0.822919	0.121551	0.095544	0.122603	0.176565	0	0	0.144416	0.135209	0.056757	0.951202	0.413044	0.114936	0.124708	0.153933	0.06501
NewGene_10170	CLnGene10170	0.122224	0	0.146402	0.023538	0	0.25593	0.067489	0	0	0.062593	0.057402	0.258071	0	0.071833	0.052314	0.006445	0.010575	0.084744
NewGene_15524	CLnGene15524	0.482819	3.27634	0.122203	13.8579	27.7161	2.28374	0.400991	0.040109	0.362402	16.6178	15.2952	2.76754	0.08621	0	0.535194	4.10142	4.91134	10.2277
NewGene_15521	CLnGene15521	4.95693	6.75136	7.28802	2.66337	4.72876	2.16237	2.30713	2.11369	1.03169	2.58301	1.74184	5.82016	3.62319	13.8346	1.5342	10.0839	3.53724	5.66782
Cl26559	Cula0026559	5.58037	4.21453	7.0709	7.14244	3.28746	19.9586	15.8218	27.9089	28.4892	6.0398	24.4264	21.055	17.5637	11.0073	20.8307	3.07203	10.3226	9.0688
NewGene_3509	CLnGene3509	0	0	0	5.76777	8.20325	4.54223	0	0	0	2.8602	4.45612	4.12371	0	0	0	9.70796	5.97585	4.92176
NewGene_17963	CLnGene17963	0.883981	0.987711	0.806057	0.282992	0.632793	0.996289	0.828303	1.2266	0.931235	0.579999	0.766427	0.846189	0.809361	0.682976	0.936815	0.656585	0.463601	1.28506
NewGene_17960	CLnGene17960	4.31163	4.99673	9.83868	5.1952	10.8042	6.14141	3.96095	3.65227	2.72315	3.19407	6.31497	21.3524	4.23441	8.22201	5.59615	12.326	7.61305	15.9022
Cl11984	Cula0011984	13.6155	13.1276	6.78515	29.2315	48.4304	18.728	25.022	25.0147	21.7213	38.4686	52.837	56.0958	13.9203	8.89932	16.9775	20.0708	42.7561	23.4129
NewGene_16387	CLnGene16387	1.68692	2.88506	2.55498	0.670821	1.08204	0.140696	1.08109	1.33624	1.87962	0.30478	0.918218	0	0.421225	2.24249	0.896853	0.442903	0.954924	0.933543
NewGene_16383	CLnGene16383	1.08356	1.34125	1.42124	0	0.382354	0.241638	1.06025	1.90831	2.37669	0.12542	0.561392	0.336283	0.807794	1.24918	1.05258	0	0.506558	0.046132
Cl19871	Cula0019871	0.303729	0.126931	0.249375	0.928231	0.424872	0.764412	0.315343	0.130974	0.12122	1.49138	1.00478	2.27223	0.057553	0.278353	0.20491	0.697079	0.647901	0.418134
NewGene_17386	CLnGene17386	10.4161	7.77575	7.60454	4.47985	7.64698	5.06786	12.4442	9.17754	10.1358	8.27884	6.78753	14.2887	5.52078	7.78172	7.70694	8.08321	6.59919	6.289
Cl07334	Cula0007334	1.78953	1.58536	1.65425	14.3938	10.3164	9.72093	2.08218	2.45403	1.73614	11.7133	9.61369	9.25141	3.2184	2.30014	2.48683	14.3712	8.85109	7.91364
Cl12989	Cula0012989	3.50105	3.6276	5.88014	1.43956	3.74176	1.69027	2.56377	3.12517	3.06937	1.17034	1.99846	1.58194	2.47952	6.98796	3.68374	2.93619	2.50586	2.52746
Cl01172	Cula0001172	0.217522	0.028676	0.106151	0.072055	0.0557	0.043353	0.195267	0	0.030014	0	0	0	0.096963	0	0.057882	0.026708	0.059428	0
NewGene_17032	CLnGene17032	0.827096	0.364745	0.314315	1.76522	1.67734	3.4082	0.328874	0.430416	0.596428	0.660595	2.45355	3.71938	0.680356	0.342831	0.297696	1.18632	1.04052	3.55807
NewGene_12607	CLnGene12607	0.64744	0.802552	0.698217	0.201691	0.310215	0.378365	0.498266	0.244061	0.270339	0.274928	0.302135	0.399448	0.789709	0.826271	0.495094	0.300161	0.466063	0.363658
Cl28247	Cula0028247	1.09	1.16468	1.07001	0.249097	0.219558	0.173116	2.52746	2.78147	3.12633	0.087858	0.177248	2.87294	1.56723	0.762514	1.70681	0.179313	0.063988	0.198709
Cl28240	Cula0028240	8.85421	19.5716	7.26856	60.1611	42.5067	38.8998	23.2107	21.0793	33.97	141.6	51.6146	14.3166	7.93914	5.58972	23.2613	19.9296	27.7441	52.6447
Cl28242	Cula0028242	0.026518	0.02394	0.087713	2.22486	0.525449	4.32154	0.266804	0.200935	0.168824	2.54994	0.959849	6.8661	0.071217	0	0.028368	0.846078	0.265812	1.51281
NewGene_14606	CLnGene14606	0.551299	0.668179	1.07617	0.283357	0.433097	0.249138	0.413053	1.19164	1.4475	0.518407	1.03049	0.706896	0.416211	0.40673	0.662526	0.624498	0.487987	0.516011
Cl04826	Cula0004826	3.32017	3.65129	5.71234	1.22723	4.77259	1.51032	1.60286	3.0013	2.6511	0.737544	1.61947	2.49912	3.76184	8.14542	5.01267	2.56542	2.49333	2.46812
Cl15716	Cula0015716	6.65649	1.04579	3.91186	13.8452	2.13156	26.356	5.02509	2.88398	0.598111	3.03012	7.71673	0	3.19306	1.05299	1.09206	12.5698	2.1082	18.6242
NewGene_16260	CLnGene16260	16.2611	8.85862	13.3089	18.6324	12.2175	26.5264	14.9922	13.1691	8.49448	7.20416	13.4477	2.02203	21.6511	12.4637	8.97029	18.8529	5.16507	26.3685
NewGene_10778	CLnGene10778	2.13226	0.836434	1.59356	0	0	0	0.380697	0.897696	1.10526	0	0	0	0.585583	2.45439	1.37326	0	0	0
Cl11867	Cula0011867	49.2647	56.1903	49.5842	63.3028	60.2131	71.048	39.1984	45.3501	39.876	60.1431	51.0618	136.122	64.3605	59.7886	50.2642	71.4749	60.5387	50.1786
NewGene_15952	CLnGene15952	1.16326	0.479126	0.423685	0.595764	0.927189	0.574418	0.443157	0.362259	0.095911	0.298132	0.556528	2.12609	0.373223	0.534102	0.27204	1.96284	0.759216	1.22853
Cl19147	Cula0019147	32.1974	39.2912	45.245	11.2594	23.3377	7.48909	26.3296	30.6252	33.3404	16.0361	17.4693	11.9797	36.6817	41.8667	33.2532	18.3652	24.6126	15.9812
Cl13162	Cula0013162	3.29531	2.84801	4.17333	0.764746	2.06597	1.74161	3.61911	4.31503	4.00228	0.969552	1.41932	3.11749	2.78552	3.78683	3.49769	1.04589	1.42743	1.36811
NewGene_17791	CLnGene17791	2.43717	0.994111	1.04849	0.517306	0.389374	1.29163	3.08429	2.9502	2.11893	0.831559	0.899669	2.42411	0.76893	0.85479	3.09411	0.391062	0.451235	0.950846
Cl12161	Cula0012161	0.475421	0.523268	0.845561	0.083123	0.189779	0.213183	0.605714	0.594509	0.389331	0.067705	0.128259	0.281481	0.559388	0.773954	0.22257	0.105406	0.211733	0.321037
Cl12165	Cula0012165	104.401	81.6892	55.233	306.113	187.281	104.005	259.233	235.037	226.738	188.726	287.588	60.9487	116.125	50.8404	94.0786	464.729	350.233	192.081
Cl16894	Cula0016894	0.765365	0	0.247018	1.96947	1.67335	3.69456	0.3044	0.263078	0	0.669097	0.953957	0	0.405417	0	0	0.837431	0.505439	5.65874
Cl35225	Cula0035225	10.3575	17.129	19.4274	2.43473	13.264	5.02546	14.585	16.8307	16.6114	1.97589	7.42613	5.13353	14.6889	26.5398	14.682	5.42481	10.0736	7.72667
Cl27904	Cula0027904	0.562855	0.422648	0.45568	1.02038	1.16532	1.69013	0.623404	0.630409	0.632936	0.751012	1.31498	5.73147	0.454697	0.324236	0.506683	1.52134	1.02715	1.67219
Cl27902	Cula0027902	27.6042	51.785	69.3131	6.24398	24.3686	4.30861	19.4788	25.519	22.0758	5.81233	8.09334	2.08596	17.7598	62.2319	22.7485	5.19107	14.773	10.8117
Cl06621	Cula0006621	0.259788	0.462449	0.480858	0.356656	0.412239	0.454443	0.375463	0.344311	0.252583	0.39702	0.624145	5.37472	0.194656	0.624853	0.111861	0.415057	0.389592	0.624761
Cl06626	Cula0006626	6.34374	4.68068	6.93633	6.28819	4.42884	8.41133	15.1426	18.7512	14.4836	2.70899	13.9643	8.59008	13.812	8.32182	7.64383	6.3312	4.1665	6.67169
Cl35229	Cula0035229	1.01713	0.98909	1.96517	0.088409	0.547047	0.230767	1.77571	2.77195	2.38082	0.127095	0.240614	1.21162	0.988424	3.0746	2.63144	0.248067	0.38964	0.515486
NewGene_5511	CLnGene5511	1.11111	0.628237	1.69781	0	0.272504	0.985936	2.01979	2.25287	1.36188	0	0.273669	2.26969	0.687027	0.907433	1.02125	0.457817	0.229866	0.854712
NewGene_2727	CLnGene2727	1.32229	3.34855	3.40635	0.249561	0.787894	0.19759	0	0	0	0	0	0	0.609293	1.72162	0	0.639988	0.187787	0.426162
Cl08158	Cula0008158	1.47372	2.50784	1.86628	2.01925	2.18177	1.26686	4.93544	5.89444	4.39325	7.60712	3.58906	2.11753	2.00627	2.45289	2.1129	1.06479	1.42405	1.25174
Cl00704	Cula0000704	7.96165	1.92121	3.16084	6.50036	2.99126	11.1073	4.20683	3.66757	2.59892	7.40098	7.8621	27.9139	3.5881	4.27987	2.61596	6.09648	7.20516	12.8718
Cl00700	Cula0000700	0.210359	0.053382	0.158758	203.32	0	0.259179	3.5142	26.5796	7.20802	689.011	56.5098	2.5287	0.062534	0	0.241766	447.745	92.4858	0.333602
Cl09825	Cula0009825	9.76513	3.67588	1.94234	16.7039	1.12325	0.19772	1.0781	1.23535	0.683355	14.1382	1.77612	0.248206	1.99187	1.31842	1.56684	53.6068	0.599338	0.496607
Cl09827	Cula0009827	5.62037	25.4343	0.805635	44.3528	48.0398	73.2234	5.93148	4.76856	4.20233	94.193	30.4739	28.5738	1.08696	1.09694	5.79193	8.87346	24.5224	65.1937
Cl09821	Cula0009821	8.58752	3.36505	0.642153	0.016863	0	0.034238	13.7369	5.15871	8.16428	0.252119	0	0.019737	3.2363	0.113451	3.05622	0.182595	0	0
Cl32588	Cula0032588	41.3784	26.8207	44.7861	61.0292	34.5085	74.2146	60.4474	49.4656	48.7522	115.205	70.4886	161.2	44.7719	15.8813	33.4038	52.9708	28.9659	54.9366
Cl35122	Cula0035122	4.46109	10.8638	7.63865	0	0	0	6.98794	5.64163	6.38514	0	0	0.040803	5.84746	8.22304	7.82183	0	0	0
Cl35128	Cula0035128	2.78818	2.63801	5.01609	2.91828	2.76321	5.41906	6.09742	7.21887	8.79257	2.9006	3.14164	6.89025	5.75455	5.17638	8.08972	3.42954	2.6338	4.15974
Cl33980	Cula0033980	7.43851	4.57234	2.4694	1.88895	1.90653	2.93461	8.60728	10.9528	5.92133	2.25366	4.57022	4.16023	4.4451	1.75596	3.71915	2.70237	7.74172	1.8538
Cl32638	Cula0032638	0.967722	0.614863	0.453063	1.64804	3.94488	2.60972	1.1039	1.2706	3.32979	8.95093	9.9843	7.61945	0.519846	0.351308	1.25752	0.996359	1.20298	2.75549
Cl02116	Cula0002116	10.9817	15.7613	19.0584	0.452756	2.62407	0.278753	2.85403	2.52801	3.45106	0.241375	0	0	5.39767	16.8383	3.38223	0.416433	0.801814	1.1253
Cl31585	Cula0031585	3.64445	4.38659	4.32449	0.769617	1.6561	0.313035	2.32024	3.18045	2.80336	0.499981	2.28767	2.28186	2.78037	5.70353	3.41242	0.906143	1.82889	0.179635
Cl31584	Cula0031584	2.21622	3.18261	3.68613	12.5607	25.8835	5.54485	1.45441	1.03485	1.45575	8.98115	20.0611	10.3911	5.91143	4.23163	3.70812	17.5793	18.4187	7.72369
Cl25539	Cula0025539	6.10015	26.5721	2.38362	39.1984	74.7663	16.3408	12.5739	9.89063	8.39736	73.6964	56.193	20.3439	2.97451	1.14407	12.6007	5.34747	29.1789	19.6455
Cl18933	Cula0018933	7.69651	51.411	12.7834	88.4784	163.318	7.78292	5.39224	8.33423	10.9588	69.2035	113.006	2.98946	1.66793	5.33982	13.9662	32.4901	45.9866	70.9036
Cl28722	Cula0028722	1.0372	0.933637	0.688465	1.37973	0.309048	3.43038	1.0196	0.612101	0.561818	0.965559	0.39594	1.08481	0.749927	0.746429	0.217439	0.884593	0.488936	2.36472
Cl34299	Cula0034299	4.33724	6.41042	7.98951	2.86287	3.53952	4.66804	30.6599	46.1437	52.7887	2.98194	18.1219	1.7017	9.89191	9.17126	9.31879	2.05831	5.14015	4.94847
Cl34741	Cula0034741	0.904181	0.594523	0.411497	2.35657	0.277899	3.19055	2.28524	1.36928	0.979029	20.6827	5.37	3.59197	0.250089	0.205674	0.44012	0.612645	2.41856	2.3351
Cl34743	Cula0034743	22.9538	21.7608	8.43315	5.76103	5.031	1.13624	5.76329	9.06804	5.42247	5.47699	3.50886	1.25598	11.1783	8.56298	4.29193	11.2654	4.72138	2.52237
Cl34749	Cula0034749	1.10144	0.675175	1.04506	1.97067	1.41168	8.52138	1.12287	2.18733	1.23993	2.8029	1.62672	14.6396	0.819619	0.377315	0.557535	1.62459	0.583174	7.32853
Cl30670	Cula0030670	17.1294	31.5524	17.0137	59.7174	60.7103	33.7316	27.5229	24.6286	38.952	103.504	55.0358	7.81281	19.3901	13.2728	39.4471	27.3848	34.7791	35.3628
NewGene_8645	CLnGene8645	0	0	0	6.67521	7.65912	6.31749	0	0	0	3.75924	4.38931	3.92516	0	0	0	3.35708	2.15824	6.69795
Cl30678	Cula0030678	2.75182	1.43015	0.851043	7.89099	1.79054	0.374147	0.979525	2.07539	2.51398	3.03202	3.78349	0	0.36315	0.075671	2.8905	17.6609	5.93302	0.477669
NewGene_2061	CLnGene2061	2.69293	0.917695	1.69319	0.105704	0.068867	0	1.98129	1.32567	1.19019	0	0.028391	0.036571	0.670546	2.20151	0.923639	0	0.066378	0.047737
Cl10837	Cula0010837	0.623881	0.144373	0.473567	1.98109	1.52227	1.33864	1.02059	2.62283	1.80941	4.97235	7.39615	23.8057	0.564293	0.233123	0.943683	0.886022	5.10172	0.952665
Cl24727	Cula0024727	12.3782	13.5418	14.392	6.15853	9.18709	4.12829	11.4032	13.1558	13.3161	8.01861	9.46665	4.67255	10.4786	16.7571	13.1126	6.51716	10.1282	3.7229
Cl21532	Cula0021532	3.23615	2.13391	3.3633	2.87354	4.28491	4.44258	2.68526	2.64028	2.99421	5.19322	5.98777	11.0888	1.72033	3.16727	2.97129	5.65007	6.14644	4.83623
Cl27260	Cula0027260	3.79994	3.80774	3.61339	1.12113	2.05559	0.818316	1.87649	2.32437	2.44355	0.269454	0.848852	0	6.50581	2.77599	3.05348	1.37296	1.14854	0.485194
Cl35912	Cula0035912	3.62601	10.0112	5.59787	3.46222	12.5402	3.9663	3.00388	1.99761	2.41194	1.59673	4.84178	0.12159	4.61548	3.84585	2.0215	2.83575	2.51526	8.27879
Cl35919	Cula0035919	0.884077	0.862368	0.926367	1.17907	0.84197	0.247541	0.624602	0.364916	0.747104	1.14858	1.45666	1.98768	0.380286	0.66903	0.374502	3.9037	1.45304	0.286555
Cl07567	Cula0007567	6.56207	11.2235	9.11446	9.90512	16.7649	4.97752	4.07801	3.86186	4.11246	7.15796	14.1849	9.26498	14.088	9.21641	5.97778	9.70444	13.5074	7.06363
Cl04474	Cula0004474	7.98425	13.2961	41.858	3.77158	13.0144	2.60603	6.48652	12.5462	14.9731	3.75287	6.43171	0.699285	4.77656	28.2379	19.1502	10.1755	9.61369	6.97393
Cl11048	Cula0011048	22.8537	24.5938	23.0116	6.17278	14.5418	6.20947	14.5354	18.4981	16.1012	7.24201	12.567	24.1656	20.5406	22.6451	15.5268	11.975	13.5197	9.31938
Cl11041	Cula0011041	5.17971	4.40005	4.93059	3.04745	2.68341	2.82376	4.06791	6.39038	3.90687	3.55945	2.1682	10.0752	4.10518	4.62723	4.98064	2.81795	2.02694	1.31765
Cl11044	Cula0011044	11.3792	12.1335	8.78848	11.3645	11.4855	12.3188	4.95529	3.94958	2.85663	12.7661	6.80421	12.846	4.74996	4.41433	2.85533	10.306	4.72633	10.7598
NewGene_17291	CLnGene17291	0	0	0	0.998706	1.22663	1.19546	0	0	0	1.00995	0.923508	0.670511	0	0	0	1.4992	1.51689	1.48432
Cl20280	Cula0020280	1.12963	1.44327	1.65075	12.584	7.18522	7.0808	1.59077	2.79095	2.6656	13.6372	10.1549	4.4723	1.30553	2.01457	3.8395	8.73719	6.20489	7.5948
Cl26619	Cula0026619	92.4624	29.9488	31.236	70.884	83.5446	46.8259	29.9674	13.2656	10.3943	22.7427	17.6148	1.94319	79.017	17.4036	25.5237	56.7375	37.9752	68.82
Cl05704	Cula0005704	7.72171	11.7972	19.3088	1.98692	5.89089	0.958626	10.4838	12.7467	12.4636	2.62167	3.43624	0.393281	9.68484	18.9983	14.5159	5.32221	5.12076	3.97995
Cl05707	Cula0005707	76.2434	103.713	127.468	181.821	185.437	239.234	99.233	112.525	112.228	163.953	201.169	225.947	79.7113	138.629	109.599	211.867	227.932	230.726
Cl21889	Cula0021889	5.86605	5.52405	3.18247	2.88301	2.85967	7.29907	3.17044	3.30233	2.28872	1.81848	1.69604	5.86074	3.3985	2.6157	1.84684	2.82865	2.36325	4.37936
NewGene_11848	CLnGene11848	0	0	0	0.063076	0.104487	0.170882	0	0	0	0.076912	0.547597	0.099951	0	0	0	0.354622	0.643856	0.325738
NewGene_14885	CLnGene14885	52.1819	17.2747	0.943088	23.0212	5.75667	0.395405	12.5556	6.05219	1.72026	7.84461	4.2126	0.154868	5.71038	0.616952	4.98396	45.3394	24.8	1.02637
Cl07699	Cula0007699	0.382434	0.314328	0.29415	0.115253	0.089565	0.160473	0.528466	0.622596	0.469515	0.035231	0.060859	0.174597	0.181535	0.339771	0.342238	0.04677	0.069942	0
Cl12781	Cula0012781	16.526	2.9942	4.41134	31.8344	14.1724	31.5402	26.4688	6.45844	2.62509	79.0658	7.7258	2.24829	8.16057	1.34104	2.60337	27.5437	3.95086	35.1918
Cl02169	Cula0002169	5.39794	5.46768	4.97791	6.17111	7.69819	4.55998	2.48059	3.22769	3.34884	2.73062	6.09394	3.9403	4.37165	2.84601	3.94204	6.34074	4.35436	3.1916
Cl02168	Cula0002168	2.27185	0.141407	0.177801	3.19689	0.177863	0	3.04948	2.20473	0.220527	9.04822	0.550096	27.6988	0.641259	0.06006	0.287153	3.59462	0.557262	0.063424
Cl02160	Cula0002160	3.3789	4.03134	4.93931	0.7143	3.06807	0.587654	2.54771	3.51545	3.79948	1.1316	1.45332	0.742894	2.43312	6.43794	3.3475	1.26113	2.12618	0.943084
NewGene_16956	CLnGene16956	8.77609	5.60259	7.11345	1.81396	1.82809	2.38074	7.41548	8.32361	8.449	1.76539	2.91823	5.14581	6.11594	4.72079	6.69642	1.60427	2.93008	4.2095
Cl03417	Cula0003417	3.06411	2.34939	2.85157	9.63463	2.57054	21.9694	6.1811	8.03294	5.33117	6.12941	8.80643	38.8421	2.26343	1.83595	0.829474	5.06818	3.27104	12.729
NewGene_467	CLnGene467	2.3017	1.14908	1.48184	2.02898	2.06254	4.54575	2.80415	3.22544	2.72892	2.30793	2.73273	8.02546	1.92705	1.23512	1.41348	2.58536	3.45068	4.76964
Cl14814	Cula0014814	4.32587	1.53366	3.74465	17.9136	4.10839	26.5815	5.15985	3.08939	0.967985	3.82005	3.62599	2.67767	5.4195	1.15625	1.25762	15.4567	2.06573	15.0708
Cl11828	Cula0011828	2.98918	3.18197	4.42722	2.33319	2.72019	3.16997	3.42783	4.53551	3.29959	2.85873	2.94446	4.95897	3.89552	4.63703	2.99852	3.05464	2.45402	2.72237
NewGene_15750	CLnGene15750	0	0	0	2.57881	1.70887	0.833779	0	0	0	0.723814	1.49691	0.072577	0	0	0	2.14603	1.93403	2.01319
Cl14084	Cula0014084	15.4829	9.34087	10.0386	2.18134	5.90763	1.37084	3.28239	3.94933	4.78132	0.781541	1.14823	1.34976	2.99656	12.7815	4.25353	4.87233	2.41805	1.55037
NewGene_2250	CLnGene2250	5.96528	4.9269	6.91029	2.38243	2.07544	2.14923	7.88784	9.07824	11.5979	2.4931	3.95367	1.60288	4.77745	7.6717	8.09884	3.05614	1.25194	2.15208
NewGene_2256	CLnGene2256	1.3086	0.668979	4.45837	0	0	0	3.7338	2.65438	2.3311	0	0	0.284607	2.41433	2.60823	3.56739	0	0	2.0382
Cl00145	Cula0000145	0	0	0	0	0.026747	0	0.020719	0	0	0	0	0	0	0	0	0	0	0
NewGene_16223	CLnGene16223	13.5489	22.7651	22.8727	10.066	20.02	16.9329	9.07928	5.48009	5.74324	2.49106	6.13843	1.8303	25.5516	13.5139	11.4386	15.9018	6.58758	38.658
Cl15026	Cula0015026	1.91414	1.67995	1.63248	0.650303	0.451236	2.38127	3.86562	3.22849	1.3374	0.11369	0.372415	24.68	3.07537	2.72754	2.37613	0.341457	0.365875	1.02358
NewGene_12832	CLnGene12832	1.67885	1.91445	2.62683	7.23049	7.77066	4.92115	1.71707	3.19078	6.36706	15.1373	9.9296	1.52414	1.02282	0.930844	4.10851	2.37972	4.82783	4.28894
Cl36130	Cula0036130	18.2337	19.9695	19.9084	9.93527	7.54376	14.5032	15.3643	18.4601	12.4213	6.57948	7.32939	10.5877	16.8375	17.2892	11.8403	8.9729	6.02881	11.8497
Cl36139	Cula0036139	0.76106	0.218808	0	20.8179	26.2127	10.185	0.23211	0.026168	0.055201	24.7391	22.0762	2.71565	0.049611	0	0.196399	1.93874	4.99265	17.813
Cl04135	Cula0004135	2.19373	1.72204	0.895482	10.1996	8.69465	7.36181	4.9671	3.82559	2.97557	23.8593	8.42825	5.21894	0.530053	0.504741	2.42675	7.97951	3.74582	5.05295
Cl30479	Cula0030479	11.5801	38.2403	42.9455	16.829	17.1149	51.0898	9.81459	9.26645	10.3379	3.31948	7.22214	22.9663	35.1938	33.8169	29.1346	3.08718	10.7364	63.8805
Cl14042	Cula0014042	8.96866	1.45127	0.561881	7.64776	11.2767	0.271962	0.215981	0.267192	0.071417	5.00896	2.37212	0	1.11319	2.91856	0.900442	22.0243	23.6654	3.80254
Cl14046	Cula0014046	0.199964	0.11617	0.137259	2.10707	0.30255	7.88015	0.524342	0.880604	0.198518	4.19681	1.39393	10.2591	0.022762	0.198554	0.109954	1.27645	2.76348	3.27167
Cl32909	Cula0032909	9.07526	50.6196	7.38009	36.4186	87.7851	4.26856	29.1778	20.4022	16.71	25.7107	53.9976	16.3638	19.2063	8.87507	32.1866	9.26878	28.8394	20.2908
Cl32904	Cula0032904	2.34683	15.8295	2.15913	16.7061	56.865	2.32751	1.44842	0.45403	1.22517	7.61894	12.1955	1.38365	3.67625	2.74777	3.55111	6.21333	11.6148	10.9175
Cl13408	Cula0013408	8.39766	3.49068	2.27181	5.71258	2.17269	2.0329	1.8935	1.29022	0.977706	0.990881	1.15225	0.342078	1.15566	1.6888	0.99514	4.51972	2.16056	4.27892
Cl13406	Cula0013406	0	0	0	0	0	0.020042	0	0	0	0	0	0	0	0	0	0	0	0
Cl17538	Cula0017538	2.14591	2.98411	2.96369	0.361529	0.546693	0.342277	1.15169	1.02663	0.343556	0.026911	0.505814	0.452316	1.9963	2.3721	0.784358	0.603737	0.13938	0.906853
Cl17531	Cula0017531	1.52974	0.8952	0.973062	0.554975	0.394333	0.599724	2.23497	2.11849	2.15211	0.41514	0.651175	1.1388	1.06512	0.910062	1.32222	0.872894	0.772484	1.06188
Cl33495	Cula0033495	89.1594	62.3929	60.6775	138.404	90.5619	280.563	61.8759	28.6607	14.6629	37.7415	95.0712	1.40359	94.2472	44.4158	33.6875	79.605	42.1517	228.462
NewGene_1486	CLnGene1486	0	0	0	3.72781	4.72562	4.61641	0	0.189957	0.181507	4.51964	4.68303	9.27206	0	0	0	4.51647	5.78598	4.15736
NewGene_1483	CLnGene1483	1.0431	0.512154	0.412212	0.307851	0.244524	0.587777	1.88595	1.10047	0.925162	0.441207	1.35073	2.22514	0.804522	0.255731	1.05393	0.279903	1.3488	0.75243
Cl34888	Cula0034888	0.352524	0.060294	0.172524	0.245239	0.404617	1.42781	0.138174	0.290489	0.109215	1.0073	1.30888	0.730145	0.151809	0.073265	0.13299	0.346819	0.668425	0.665363
Cl36959	Cula0036959	94.0865	94.346	45.4362	95.2792	62.9714	167.638	56.1544	29.3323	22.6629	31.0804	25.929	6.0558	90.4653	43.4337	46.5463	89.0095	60.3386	167.073
NewGene_3646	CLnGene3646	3.20616	2.91311	3.65893	0.460405	2.30017	2.46583	2.69481	1.7908	2.09413	0.830993	1.60344	0.965945	2.50549	2.60204	1.31706	1.36885	2.48272	1.64676
Cl03354	Cula0003354	0.138594	0.031999	0.043694	0.115234	0.321902	1.15019	0.108445	0.030908	0.101519	0.296186	0.435508	1.13098	0.121445	0.070176	0.032508	0.157604	0.234725	0.506234
Cl15257	Cula0015257	3.29509	2.69866	5.38189	1.11274	0.907343	3.21338	4.26789	6.10353	5.91165	0.756799	0.72868	1.52409	4.43976	4.24332	3.17634	1.13456	0.439558	1.39285
NewGene_5494	CLnGene5494	77.8075	17.1581	1.18623	0	0	0	52.1434	18.0983	9.1776	0	0	0	13.8915	1.6799	12.0986	0	0	0
Cl08583	Cula0008583	35.9216	31.2177	28.9288	19.7865	26.1655	32.8045	36.1804	30.3287	23.8613	16.5513	24.856	20.1759	33.3883	28.0173	24.336	13.1474	21.3664	21.3441
Cl08582	Cula0008582	10.3692	16.2065	3.87412	22.1077	68.367	25.3825	11.8298	9.87394	17.8683	19.1084	25.078	25.5958	2.72571	5.1722	14.003	15.2594	17.9635	34.1773
Cl33820	Cula0033820	0.448421	1.78382	1.30204	2.89059	2.33597	0.555464	1.06449	0.379801	0.153545	3.12483	4.27921	0.739287	0.968104	1.81283	0.658987	2.75733	1.6471	0.642744
NewGene_2118	CLnGene2118	2.6452	4.04588	6.77111	0	0	0	2.35344	3.30788	3.74845	0	0	0	3.21361	4.25292	3.25732	0	0	0
NewGene_2116	CLnGene2116	1.96467	1.61223	1.34409	1.20983	1.99402	1.86148	1.76981	2.00899	1.91005	3.38524	3.64099	4.41869	1.83332	1.40979	1.34548	1.4182	2.12381	1.73225
NewGene_2117	CLnGene2117	0.784247	1.7218	2.30363	0.995548	1.54282	0.473274	0.808752	0.926344	1.48128	0.503893	2.33555	0.846895	4.33116	2.80657	2.43446	0.684946	1.52925	0.339167
NewGene_5722	CLnGene5722	0	0	0	0	0	0	0	0	0	0	0	0	0	0	0	0	0	0
NewGene_5721	CLnGene5721	2.64158	4.20796	3.43424	3.02423	3.32577	6.193	1.36461	7.33684	5.9739	4.20033	3.29162	5.44935	0.596651	2.62945	4.10133	3.39661	3.17429	3.38787
Cl19943	Cula0019943	1.51647	0.535449	1.24005	3.79814	1.39478	17.1961	2.86438	2.69821	2.28663	2.53458	2.63213	28.4872	1.02707	0.430936	1.40475	1.31911	2.03851	9.73737
Cl19941	Cula0019941	4.01609	5.8327	7.48085	0.65646	1.512	0.781345	2.47283	3.13758	2.51603	0.540848	0.720945	0.509636	1.60897	4.19653	1.73845	1.4075	1.55572	1.60008
Cl19945	Cula0019945	3.62124	2.62056	3.01438	6.91871	2.98087	9.11098	2.53032	2.40996	2.67833	4.98231	5.2565	5.51137	1.95068	2.15531	2.67463	5.74567	4.2101	4.94613
Cl09679	Cula0009679	3.66479	3.34713	5.33226	1.64626	0.751405	10.7616	16.8578	21.6135	16.3861	1.30473	2.60598	1.07797	2.48565	1.8019	2.08181	0.870669	0.263682	11.4809
Cl31462	Cula0031462	23.7248	16.4094	16.2215	26.66	16.008	41.5539	10.6794	3.81161	1.52816	3.40172	3.8278	2.14358	27.6236	9.88265	4.67735	26.1747	6.31891	40.6508
Cl10601	Cula0010601	5.45237	3.56946	3.12583	0.796796	2.04792	1.49006	4.37373	4.75502	3.67097	2.41654	2.11926	1.93447	3.6362	2.60416	2.29227	1.9126	3.08888	1.51441
Cl31464	Cula0031464	2.0801	1.50516	1.50932	4.22743	4.59655	12.8698	1.76828	2.24627	1.16358	3.59091	4.81102	6.23011	1.29465	1.06245	1.2816	3.45329	4.45579	6.47433
Cl31469	Cula0031469	50.591	72.8907	44.6751	0	0	0	41.4241	30.6412	109.015	0	0	0	26.628	22.2008	81.0713	0	0	0
NewGene_6915	CLnGene6915	0	0	0	0	0	0	0	0	0	0	0	0	0	0	0	0	0	0
NewGene_17517	CLnGene17517	0.107005	0.248014	0.206307	0	0	0	0.508209	0.234945	0.308952	0	0	0	0.605814	0.54123	0.169295	0	0	0
NewGene_17516	CLnGene17516	0.487326	0.475777	0.771529	0	0	0	1.04404	1.36607	1.18531	0	0	0	0.629562	0.948311	1.37545	0	0	0
NewGene_17512	CLnGene17512	2.36543	1.73958	2.59883	0	0.458993	0.038363	1.9858	1.82335	2.33862	0.316075	0.160843	0	2.94153	2.35747	2.75371	0.283885	0.241	0.380593
NewGene_17510	CLnGene17510	0.702902	0.988743	0.651473	2.00542	2.64331	2.454	0.536746	0.677171	1.00715	3.0884	2.52919	2.13692	0.181147	0.211712	0.959893	1.29984	0.754435	1.94124
NewGene_17519	CLnGene17519	4.2322	4.28259	4.44311	1.13778	2.42589	2.22925	5.7945	6.96245	10.1082	3.99245	2.98109	3.8273	2.69711	7.59933	6.4983	2.86041	2.52657	1.48689
Cl22944	Cula0022944	0.975512	0.419256	1.14719	4.09271	4.18711	6.39715	0.94757	1.34908	1.31765	4.22457	5.09747	8.28269	0.800104	0.35303	0.870257	1.79589	5.11439	7.73522
Cl22941	Cula0022941	2.75028	0.951241	1.5666	3.58855	3.79609	6.32226	2.86509	2.10379	1.71242	1.29184	5.05804	9.52765	2.04394	1.16367	1.46691	4.13036	4.09526	5.13776
Cl20894	Cula0020894	8.76326	12.4928	11.8481	7.95582	10.792	13.0779	9.26134	10.089	7.87738	8.64466	14.5306	7.50946	12.8248	9.52948	9.72139	9.3581	10.6421	12.2671
Cl20891	Cula0020891	1.28521	6.81507	0.691837	4.1511	6.9665	0.448755	1.70152	2.23251	3.02284	8.38742	6.88774	1.46795	0.569678	0.086657	2.59914	0.848244	3.68938	1.7657
Cl20899	Cula0020899	1.71282	1.33595	1.74359	5.31362	5.00054	16.0359	3.09345	1.64652	0.819092	4.2948	5.12962	25.8482	2.46371	1.32712	0.942952	4.60703	1.75546	14.0813
Cl21760	Cula0021760	0	0	0	1.81042	2.60768	0.999434	0	0	0	0.418218	0.619637	0.439794	0	0	0	0.176485	0.257135	0.685061
Cl29571	Cula0029571	0.786294	0.882492	2.33065	3.04875	0.996468	46.9413	0.822528	0.224658	0.187061	1.07665	4.72756	1.14284	1.82061	0.534651	1.91488	0.608905	1.66945	17.0056
Cl22491	Cula0022491	0.407701	0.090328	0.593592	0.265684	0.691766	0.960516	0.370929	0.48972	0.471923	0.420398	1.3034	3.03215	0.13787	0.280585	0.522828	1.46185	1.06933	0.773482
Cl27381	Cula0027381	0.800563	0.823377	1.02621	0.215756	0.247471	0.774833	0.80817	0.993757	1.03843	0.120975	0.432397	0.61363	0.429883	0.969215	0.694426	0.290964	0.41138	0.29902
Cl27382	Cula0027382	2.18726	3.81895	0.640475	13.8262	8.60964	6.71754	4.22805	4.59603	1.80163	13.2705	8.15304	9.2383	1.17457	0.451052	2.49852	2.84043	3.41154	3.01452
Cl24370	Cula0024370	34.8907	15.6104	17.3084	88.0871	14.5276	238.366	32.3593	28.965	18.4729	40.7796	30.8614	81.6953	18.3305	11.7291	9.42743	19.7359	12.4165	87.7117
Cl27034	Cula0027034	4.99776	4.92241	3.06342	0.223338	0.410918	0	2.21906	3.33022	2.21538	0.412284	0.820227	0.245568	3.92172	4.05623	3.40665	0.098442	0.375107	0.094811
Cl35034	Cula0035034	1.98589	3.40225	8.3955	1.80342	2.8218	0.609407	0.594008	1.67879	1.7395	0.850589	0.937532	0.440381	1.35327	7.3509	2.54775	3.70185	2.5333	2.59946
Cl23726	Cula0023726	1.14278	0.997652	0.488432	2.86877	2.36452	0.429182	3.70861	3.04158	2.11175	7.04897	3.15183	1.59135	0.473591	0.584015	0.931365	2.5539	1.63143	1.7004
Cl23722	Cula0023722	69.6161	209.833	54.6196	503.702	656.394	104.404	62.8327	59.8038	101.964	325.475	209.145	66.0306	64.5753	55.4337	122.169	279.743	164.725	249.298
Cl33230	Cula0033230	0.836879	0.720369	0.825125	1.39369	0.996279	1.13486	0.629321	0.523509	0.362435	0.530769	1.98763	3.38901	0.382071	0.585549	0.409676	0.567228	2.76178	1.67367
Cl14207	Cula0014207	14.9866	10.1281	9.04424	27.1526	15.4835	174.647	30.5588	20.4584	29.9843	13.4552	38.5033	67.7059	26.3773	9.87636	11.5907	7.60614	36.2946	99.3483
Cl14203	Cula0014203	5.71298	5.71999	7.96613	0.644402	0.211679	0.979367	7.80816	11.692	9.73871	0.589616	0.311413	2.28934	7.6064	6.6879	9.76493	0.542085	0.658732	1.32212
Cl12331	Cula0012331	0	0	0	0.542754	0.908274	0.651798	0	0	0.148626	0.333003	0.27998	0.444711	0	0	0	0.36796	0.228783	0.795623
Cl12333	Cula0012333	2.49083	2.90201	3.38023	1.33501	1.65245	1.06214	2.32734	3.73696	2.9654	1.85946	2.27114	1.0074	2.68193	2.91486	3.30137	1.78824	1.96317	1.22413
Cl12334	Cula0012334	0.540342	0.619009	0.3792	0.424508	1.02814	0.223772	0.648128	0.61994	1.33931	0.504685	0.550899	0.271862	0.327884	0.281255	1.34288	0.199624	0.137066	0.450556
Cl12338	Cula0012338	3.66707	2.81083	3.57024	0.888643	2.36015	1.35805	2.02164	1.90914	1.98348	0.488605	0.802319	1.02938	1.43661	4.71539	1.70719	1.60558	1.29473	2.82714
Cl11583	Cula0011583	0.073043	0	0.069031	1.60207	0.853045	0.629301	0.133284	0	0.054675	1.44932	1.31728	0.623566	0.134272	0.016863	0.077816	1.74826	1.42456	0.473985
Cl11581	Cula0011581	2.14393	8.85478	2.57451	1.18623	2.73935	1.90121	5.62115	7.87589	4.65037	4.29212	4.4539	5.50055	4.51775	1.65911	3.73342	0.4703	2.43128	1.83622
Cl11589	Cula0011589	0.498283	0.426442	0.746886	0.205577	0.232016	0.011278	1.57126	1.08925	1.26904	0.072865	0.033525	0	0.554233	0.551416	1.60896	0.048788	0.039505	0.072974
Cl05577	Cula0005577	49.7882	25.5206	30.5402	105.514	27.5458	222.685	50.6907	26.6846	15.8269	45.3476	60.5227	2.75015	37.145	28.6903	34.9139	48.7587	57.7294	149.664
Cl05575	Cula0005575	30.7902	81.8124	15.3825	176.218	184.592	52.0823	35.8889	23.4971	47.7296	177.689	113.884	61.2529	37.2879	21.0098	53.0302	82.3882	67.3571	81.8325
Cl10183	Cula0010183	10.4957	8.58923	8.45107	1.4795	3.83903	1.19155	6.76347	8.14467	4.49018	1.54537	3.77962	0.840147	2.41244	8.40623	3.58324	2.44803	7.90217	2.67139
Cl10185	Cula0010185	5.22	0.415974	3.66884	47.8492	1.7574	239.374	2.51851	0.819824	0.178905	3.48796	10.1418	57.7449	1.39937	1.96966	1.22548	6.44069	2.48905	90.2246
Cl10187	Cula0010187	10.7508	34.4065	5.56294	123.964	143.591	13.041	10.4548	9.96958	4.08586	99.6624	52.8438	5.14244	9.84435	8.03695	8.71205	45.2182	35.9916	71.0665
Cl13524	Cula0013524	2.88211	1.6358	1.47593	1.49242	1.29632	2.26603	3.53706	2.44349	1.79301	1.19075	3.19475	3.88959	1.35082	0.922792	1.35687	0.554391	1.38228	1.83057
NewGene_3405	CLnGene3405	0	0.295334	0.127267	6.00642	1.27795	1.09843	0.836603	0	0	11.8769	1.7805	0.04097	0	0	0.34027	3.33055	1.72947	2.42466
NewGene_3400	CLnGene3400	3.09125	2.54104	3.50296	3.50336	4.01613	3.86218	2.2808	1.44469	2.23689	3.92111	2.97447	2.42994	2.27642	3.05634	1.98234	5.48443	5.3808	5.13004
NewGene_7578	CLnGene7578	0.377631	0.31103	0.260361	5.11211	7.0533	6.04977	0.391114	0.441947	1.07059	2.03017	4.31006	7.08903	0.35243	0.518615	0.485424	3.88928	4.15043	4.06855
NewGene_7571	CLnGene7571	13.7416	16.8809	10.267	26.619	46.2525	38.9486	21.0096	15.4057	20.6196	11.9134	32.0668	44.9391	16.6137	20.9879	16.3992	23.2205	29.3732	32.6885
NewGene_6412	CLnGene6412	2.37297	1.90819	1.17333	0.090095	0.296964	0.099524	1.24549	0.865216	0.743703	0.057964	0.07289	0	1.48375	1.00714	0.823557	0.310631	0.132768	0.381699
Cl03625	Cula0003625	0.51822	1.40107	1.17191	0.467173	1.7809	3.45536	3.8108	3.71317	4.24904	0.881071	4.75432	5.0747	2.10469	1.25591	1.96998	0.128563	1.9143	3.73613
Cl03626	Cula0003626	1.23305	0.915002	0.653	6.28247	9.14577	2.14602	0.57538	1.21904	1.18479	23.017	11.4014	0.354647	1.02642	0.730456	1.20067	3.08565	5.7122	4.77934
NewGene_17893	CLnGene17893	17.6362	13.1806	7.19703	19.6737	6.36733	56.0862	36.979	46.9659	28.4208	14.5532	14.9835	9.60421	16.4738	4.95175	11.0574	17.2885	13.7467	28.4538
Cl12692	Cula0012692	3.28693	2.89464	2.0392	1.40847	4.21476	5.97138	2.38645	2.71585	5.1673	2.16104	3.27728	8.36399	2.46882	1.76159	3.7174	2.17595	3.51267	6.26449
Cl03310	Cula0003310	1.93531	2.73703	7.87303	0.614636	2.0018	1.35379	2.02119	6.71653	5.98314	0.440852	1.89661	1.04964	1.76284	5.14976	5.28561	2.32881	2.75624	2.6216
Cl14313	Cula0014313	141.421	255.17	367.418	46.5675	117.106	42.7475	40.6145	29.6478	19.9392	0.727278	15.3688	0	91.4939	206.391	56.0376	118.561	34.0555	126.558
Cl11147	Cula0011147	45.1318	62.2937	67.5829	100.765	124.656	59.6159	56.835	67.228	61.655	136.715	145.5	69.6916	32.4107	97.8159	54.741	123.368	142.777	75.3903
Cl37142	Cula0037142	0.10416	0.075162	0.057051	0.028537	0.066106	0.139329	0.047862	0.159651	0.108141	0.027099	0.032881	0	0.116439	0.161807	0.126423	0.032612	0	0.056665
Cl37140	Cula0037140	8.21157	9.69815	9.55602	36.317	20.461	30.2045	9.69103	18.1347	15.935	32.1036	23.1094	19.3375	12.1652	12.3086	7.10965	29.0358	26.4313	34.8124
Cl20431	Cula0020431	3.45334	4.89138	4.70001	5.1062	11.6021	14.0236	4.69786	6.14516	6.64368	9.30354	12.1012	1.87095	4.53749	3.52741	4.8282	4.44199	6.95919	13.2126
Cl37149	Cula0037149	7.4304	6.80157	6.54463	5.64378	5.76693	4.58965	5.06728	5.39268	5.26899	4.83295	4.88588	4.36473	6.31129	6.53899	5.49861	5.54592	4.84057	4.32559
NewGene_12112	CLnGene12112	0.125601	0.408508	0.262886	0.011068	0.116075	0.012124	0.441569	0.466499	0.763436	0.041091	0.097581	0.177685	0.27688	0.71964	0.894138	0.041333	0.162879	0.071496
Cl09474	Cula0009474	34.3056	35.9135	13.1267	17.6094	22.1239	8.48701	45.1574	39.0007	36.7197	19.7966	16.0754	11.3829	14.3036	19.557	24.48	12.5386	9.13006	6.76088
Cl01669	Cula0001669	0.255044	0.618169	1.38949	0.168964	0.585979	0.24175	1.06036	2.29925	1.62279	0.247767	0.212886	0.406154	0.584313	0.911086	0.792321	0	0.130761	0.38824
Cl01668	Cula0001668	9.34923	14.65	7.13926	2.65533	7.82609	4.51451	5.5671	13.2568	12.0517	6.09445	6.39925	2.90387	6.74274	9.13255	9.47374	4.71758	12.4535	4.10094
Cl01661	Cula0001661	40.3338	65.9466	16.3979	140.87	214.474	69.8829	30.1748	23.1669	74.5781	326.391	127.058	27.8375	9.66436	6.93986	59.2069	65.4349	50.7042	100.509
Cl26228	Cula0026228	1.23663	1.49222	0.469286	0.099729	0.049397	0.016028	0.962265	1.83493	0.603037	0	0.052927	0.051229	0.755334	0.20762	0.917162	0.080671	0.102115	0.146204
Cl01084	Cula0001084	12.6434	17.7443	28.2515	4.08203	11.0534	9.23616	21.0702	14.0507	32.5547	0.63711	11.5931	10.063	21.863	49.1492	18.2813	10.6192	14.6459	8.81319
NewGene_13795	CLnGene13795	0	0.404658	0	1.37481	0.985249	0	0.027351	0	0.03489	2.91297	0.969504	1.94964	0	0	0	0.088513	0.398048	0
NewGene_4065	CLnGene4065	0.066614	0	0.26739	1.03256	7.68984	2.11754	0.213885	0.235451	0.396406	0.814607	8.28586	0.031333	0.12018	0.288684	0.550105	1.68215	1.80782	10.932
NewGene_4069	CLnGene4069	0	0	0	0.96932	4.46865	1.60819	0	0	0	0	7.95578	0	0	0	0	2.12868	2.57314	7.10643
Cl30203	Cula0030203	0.159769	0.243159	0.375665	0.170967	0.829444	0.149508	0.148579	0.164735	0.13651	0.094201	0.156182	0.08891	0.291243	0.188966	0.200201	0.098845	0.281139	0.391138
Cl30205	Cula0030205	2.49905	0.775761	0.752621	19.0932	2.57598	22.2234	4.82212	2.17465	1.54072	23.337	4.0943	0.825754	1.27795	0.520103	0.701853	9.60575	2.06857	10.3054
Cl30206	Cula0030206	0.139004	0.232819	0	22.5374	35.7373	4.68309	0.186567	0.210818	0.484215	15.0812	9.90643	2.49901	0.032809	0.085211	0.14442	11.4567	4.99742	11.163
Cl29779	Cula0029779	0	0	0	5.21317	0	29.2266	0	0	0	0.44828	0.502671	16.198	0	0	0	0.235499	0.247587	6.51418
Cl29771	Cula0029771	0.100861	0.57512	0.058537	2.30755	1.54685	0.801156	0.145195	0	0.072575	8.31996	2.40225	0	0.057491	0	0.372358	0.563126	1.58971	0.956652
NewGene_8923	CLnGene8923	0.942643	0.214262	0.537798	0.74011	0.574875	4.39112	0.421643	0.568504	0.141041	0.454456	1.30348	4.19231	0.808364	0.319664	0.542322	1.0311	0.740304	1.74328
Cl25607	Cula0025607	0	0.030156	0	1.46455	0.234556	1.35903	0.489047	0.564874	0.067494	1.0377	2.12118	23.0544	0.132812	0.033579	0.029106	0.369399	0.210393	0.223716
Cl25606	Cula0025606	1.6907	3.07538	2.88705	0.613481	0.797213	0.923616	3.57079	7.82078	5.09238	1.98687	1.2562	2.96929	1.67347	4.59205	2.61971	0.557591	0.7854	0.729926
Cl25604	Cula0025604	77.9229	132.265	68.3434	464.04	376.259	106.018	98.0674	79.7285	100.689	350.155	176.798	65.3282	84.2591	68.8832	92.6074	257.05	143.551	206.354
Cl25603	Cula0025603	1.92875	1.04466	0.061996	15.5536	5.09854	1.1833	0.350072	0.681631	0.452572	0.873363	0.728831	0.035631	0.541133	0.213603	0.475007	9.98872	2.01058	1.96361
NewGene_2488	CLnGene2488	7.69097	1.40882	0.389731	21.4532	4.952	2.32204	2.50573	0.82912	0.475908	49.3517	9.44731	0.58406	0.85388	0.092947	6.31761	10.1534	22.0798	2.31653
NewGene_5911	CLnGene5911	0.327213	0.955714	0	5.62614	8.98391	2.28156	0	0	0.207316	5.51362	2.85674	1.61027	0	0	0.802931	3.47003	3.12994	2.22502
NewGene_5915	CLnGene5915	1.39629	2.64749	3.44464	0	0	0	1.13296	1.2767	1.34006	0	0	0	0.372472	2.54502	1.71946	0	0	0
Cl01298	Cula0001298	9.49429	6.62114	7.36162	4.90743	1.85747	1.84757	5.82727	3.43367	3.22462	3.91439	8.29349	0.540919	17.6749	6.43968	13.2401	4.12944	3.46068	1.6425
Cl34432	Cula0034432	27.141	22.434	2.64707	216.205	73.074	55.0779	14.8889	26.1057	38.1934	389.559	102.421	3.95067	5.3496	0.677852	45.6505	235.789	120.926	56.5878
NewGene_961	CLnGene961	0.812535	0.515724	0.785374	0	0.042871	0.071169	0.522781	0.552461	0.493089	0	0.043901	0.037995	0.26861	0.918504	0.54896	0.043832	0.066738	0
NewGene_965	CLnGene965	0	0	0	0	0	0	0	0	0	0	0	0	0	0	0	0	0	0
Cl23529	Cula0023529	0.630005	0.640381	1.08499	4.6186	2.84419	4.72487	2.08048	0.764062	0.545506	0.521807	4.98072	0.106325	3.51634	1.03773	1.77951	3.07624	2.64116	6.07502
Cl08461	Cula0008461	10.0706	1.97053	2.99405	36.9892	4.8528	61.0851	6.48253	6.86274	1.59738	16.8944	11.2606	27.3055	3.58598	2.95321	1.52082	5.92731	4.11694	18.9708
NewGene_9021	CLnGene9021	0	0	0	0	0	0	0	0	0.023906	0	0.024609	0	0	0	0	0	0	0
NewGene_9029	CLnGene9029	11.7989	24.4197	12.3979	60.7626	65.6534	12.9733	19.1659	23.3928	19.1213	44.8783	43.7089	8.66665	17.8596	12.918	20.9949	31.9845	22.8639	28.8645
Cl18225	Cula0018225	1.94675	1.3591	2.15107	1.02084	2.01442	4.35164	0.484593	0.355304	0.610738	0.95795	0.461098	10.937	0.99074	2.73402	1.6839	2.45824	1.49598	5.33004
Cl08090	Cula0008090	2.1807	2.01899	1.92269	3.94838	2.48791	3.60572	1.48744	2.96011	2.80022	2.51218	2.17552	1.01985	2.13241	2.3655	1.82065	3.51157	2.57216	1.81583
Cl18223	Cula0018223	5.08428	4.03249	2.66842	6.04013	6.10194	6.19953	3.25034	2.50772	3.18321	3.80559	4.61294	1.68362	4.41596	3.92656	3.43655	6.59393	3.51901	4.15221
Cl08097	Cula0008097	0.88728	1.85323	1.21105	0.324047	0.599533	0.920224	0.495847	1.15918	0.494445	1.27776	0.524834	1.34166	0.849456	0.680533	0.675731	0	1.41211	0.532567
Cl24379	Cula0024379	1.54045	3.56564	2.72978	0.350607	2.19795	0.822216	1.24288	2.34169	3.86245	0.14405	1.3993	0.064302	1.08597	3.30232	1.81791	0.875782	0.982748	2.39143
Cl33869	Cula0033869	22.4174	15.2899	3.25838	1.07931	0.663968	2.13783	3.24633	0.991356	0.395021	0.147876	0.633674	0.244049	9.80261	5.47474	2.93492	0.783013	0.943966	1.69104
NewGene_2151	CLnGene2151	0.42976	0.867572	0.318952	18.2134	3.46896	0.285072	0.53245	0.157458	0.523486	27.9376	2.70874	1.04784	0.361681	0.404412	0.344755	22.987	2.08684	0.879799
NewGene_8372	CLnGene8372	0.299311	0.237411	0.180826	0.224148	0.619456	0.197464	0.359883	0.38399	0.370987	0.166074	0.25506	0.233473	0.126482	0.219071	0.099935	0.197232	0.686237	0.340907
Cl27179	Cula0027179	3.51741	1.97972	2.79655	6.90503	0.299006	11.2884	0.207392	2.85151	0.887289	3.62829	0.156008	15.0551	0.385603	0.256002	0.438353	3.04765	1.84785	3.55728
NewGene_8089	CLnGene8089	0.203424	0.080316	0.082661	1.31472	0.105448	7.48212	0.19259	0.075134	0.036067	0.142928	0.729719	9.85288	0.036178	0.031339	0.119556	1.43098	0.424451	2.10838
NewGene_8083	CLnGene8083	1.28219	0.810354	1.56489	0	0	0	1.01039	1.58304	1.23578	0	0	0	0.470518	2.14616	1.39178	0	0	0
NewGene_11627	CLnGene11627	0.026648	0	0.050817	0.070886	0.674077	0.470212	0	0	1.38204	0.149956	0.63259	0.255933	0	0	0.029326	0.044963	0.122437	0.65751
NewGene_11625	CLnGene11625	3.05756	3.41142	5.22553	1.33328	3.03386	1.23207	1.47891	0.990732	1.65146	1.56626	1.88111	1.44817	1.1502	5.90595	1.59452	7.41528	4.07428	2.80194
NewGene_11622	CLnGene11622	1.44466	0.307173	1.85017	0.292729	0	0	0.557584	2.02875	0.880691	0	0.024805	0	1.05759	0	3.91969	0	0	0.052644
NewGene_16071	CLnGene16071	0.511132	0.411763	0.656752	3.30445	2.3449	1.47099	0.698096	0.954035	1.71444	2.69454	2.56205	1.74724	0.263712	0.404738	1.1979	5.47773	4.12319	1.24414
Cl06850	Cula0006850	14.5276	10.8794	13.2389	0.027006	0.282895	0.320263	8.05403	7.82586	8.54124	0.045274	0.081091	0.247054	10.8331	10.7514	8.65762	0.116537	0.038787	0.100186
Cl26222	Cula0026222	5.04075	6.37973	5.43245	11.5093	2.04666	163.657	6.30204	8.11656	5.85807	2.71047	1.08992	4.41884	8.8998	5.89858	6.02275	9.14743	0.612526	63.4867
Cl14235	Cula0014235	97.0334	50.1767	49.7853	178.315	68.3883	9.03231	33.9061	26.7076	31.5707	100.538	96.4806	55.9201	22.5769	59.9432	31.8797	248.558	126.158	33.2317
NewGene_223	CLnGene223	0.504367	0.279355	0.456023	0.380443	0.849631	0.059388	3.403	3.36341	8.63167	0.245548	1.40369	3.14205	1.03076	2.0854	1.45649	0.12408	0.679765	0.125019
NewGene_229	CLnGene229	0	0	0	0	0	0	0	0	0.055942	0	0	0.083349	0	0	0	0	0	0
Cl27177	Cula0027177	0.135564	0.096335	0.091436	3.11267	0.839257	2.28414	0.415914	0.123456	0	2.19759	1.62004	0.606974	0.199531	0	0	4.52824	1.1669	2.43388
Cl23889	Cula0023889	0.89006	0.886926	0.458199	0.727988	1.05157	0.600996	1.05663	0.882814	1.57719	1.18187	1.45256	3.72502	0.43598	0.484555	1.2055	0.121472	0.41937	0.741004
Cl23882	Cula0023882	0.346152	1.1164	0.701173	28.6732	3.39141	0.938771	0.270934	0.294123	0.276192	9.30909	1.76587	1.98611	0.079782	0.40544	0.223754	85.034	1.45791	2.27422
NewGene_13557	CLnGene13557	6.53421	6.4999	7.50909	1.30209	4.594	2.84452	6.32812	6.94113	7.63583	1.84264	4.68609	2.67147	4.74661	7.72789	8.02079	1.87441	6.20309	3.97912
Cl13293	Cula0013293	0.650371	2.80608	0	31.8714	27.9348	3.3225	1.25703	0.315986	0.699874	105.603	50.6456	1.21062	0.135772	0	0.583457	6.85083	5.48879	5.58158
Cl19633	Cula0019633	12.231	11.8607	11.6251	17.9368	18.8258	18.2531	12.8146	10.6852	11.7074	27.9117	19.2024	21.7011	10.5577	11.5348	9.1218	17.6969	13.0913	13.1381
NewGene_7687	CLnGene7687	7.11986	5.09926	7.62755	16.1704	12.1031	17.8292	6.37772	8.72056	7.84973	11.3451	12.4688	23.3476	6.30658	7.84042	6.11316	18.2217	10.2818	18.7674
NewGene_7685	CLnGene7685	0	0	0	0	0	0	0	0	0	0	0	0.07595	0	0	0	0	0	0
NewGene_1216	CLnGene1216	4.08927	1.3553	1.41974	3.86023	2.78482	4.54582	4.1919	4.97758	4.63884	5.40836	10.0881	5.09186	1.18552	1.68719	3.10211	2.20318	14.7924	5.34512
Cl23435	Cula0023435	2.35657	0.541266	1.58923	6.89431	0.478331	22.2149	8.72713	5.22556	3.04705	6.33123	8.20282	0.820456	0.883827	0.502012	2.17913	0.774984	1.32173	12.8207
NewGene_1218	CLnGene1218	1.24325	0.37243	0.707427	0	0.104509	0.157684	1.28384	1.6713	0.756644	0.227315	0	1.14092	0.259889	0.765539	0.519112	0	0	0.198831
Cl17140	Cula0017140	3.50654	4.12861	3.94396	9.45793	7.66058	8.10285	7.37616	7.24276	7.9333	5.60732	8.39518	4.58553	5.14992	3.6111	5.07015	9.31931	6.06947	7.23903
Cl17143	Cula0017143	49.8233	48.9738	59.6395	16.4192	39.9208	29.1517	45.7634	38.214	34.502	8.37365	34.1507	42.1558	52.3739	48.9565	42.6699	32.8553	43.8929	44.0052
NewGene_14022	CLnGene14022	1.00159	1.0633	1.89263	2.67754	1.51354	1.96031	1.29553	1.23278	0.749149	1.75307	2.57851	4.10849	1.38122	1.19216	1.1877	3.86797	2.17248	1.86378
Cl16812	Cula0016812	48.7072	26.485	30.0679	0.386465	0.51951	0.717041	19.1244	6.27198	2.27237	0.296214	0.326113	0.706145	53.9462	19.3913	12.9462	0.256226	0.103241	1.16111
Cl16813	Cula0016813	1.13931	1.87853	1.45974	3.47772	0.754442	1.02604	1.90386	0.384697	0.531227	2.64538	2.28862	0.104297	4.1339	1.37113	0.946956	3.43879	2.2465	2.3209
Cl16817	Cula0016817	9.61936	2.44073	1.13739	21.5825	9.02196	6.57925	4.61836	5.41861	4.47386	103.013	17.6348	0.074698	1.8131	0	1.81903	21.1765	5.67428	4.15259
NewGene_11546	CLnGene11546	3.0622	3.52792	3.31567	1.7374	2.8988	2.59332	2.37386	2.57377	2.82889	2.22793	1.90366	2.05356	2.35315	4.00747	2.50644	2.60966	1.90274	2.9269
NewGene_11543	CLnGene11543	0.556883	4.10345	0.414024	2.62605	6.77623	0.412364	1.64576	1.02547	1.17576	3.99234	2.33206	0.128183	0.874433	0.834364	1.23412	1.03464	2.66427	2.02741
Cl15434	Cula0015434	4.25089	2.96423	7.43247	1.51065	1.73877	5.29105	4.39002	6.26703	8.72682	3.00739	8.5464	95.2143	10.437	4.93312	10.4267	1.18658	3.07394	2.97021
Cl15432	Cula0015432	0.268197	0.438805	0.207092	0	0	0	0.134193	0.064306	0.059036	0	0	0	0.235412	0.250717	0.206265	0	0	0
Cl15431	Cula0015431	6.2003	3.12135	3.22096	30.2663	4.35137	20.7241	14.0226	9.48062	3.26669	17.342	4.50739	4.85736	4.93266	2.42814	2.78731	81.7586	3.48773	6.11143
Cl03124	Cula0003124	8.13209	7.06497	8.90392	0	0	0	7.96804	10.586	12.0925	0	0	0	9.74642	10.149	8.26992	0	0	0
Cl00479	Cula0000479	0.587042	0.169267	0.136146	1.27062	0.741989	10.1588	2.06837	1.53234	0.305138	0.664218	5.74461	3.44377	0.076907	0.072114	0.054108	0.340189	0.416716	5.50853
Cl00478	Cula0000478	0	0	0	4.21024	1.32323	9.76426	0	0	0	2.48332	3.96032	14.4762	0	0	0	1.13973	2.3208	5.15464
Cl36502	Cula0036502	13.0558	8.45128	4.37591	96.3435	111.109	40.6002	29.8199	10.8629	17.3746	219.722	94.1272	6.61918	8.07299	0.940282	7.04674	65.5967	14.6739	109.333
Cl15175	Cula0015175	0	0	0	0	0	0	0	0	0	0.352156	0	0.099651	0	0	0.051848	0	0	0
Cl36715	Cula0036715	0.505014	0.238419	1.19064	0.731794	0.585671	0.276344	0.702569	0.538988	0.4104	1.76324	1.49865	7.43871	1.56651	0.635141	0.514009	1.10566	0.616691	0.346711
NewGene_12095	CLnGene12095	3.45089	2.84049	2.7787	12.6028	4.42436	13.3114	23.756	14.0265	12.7351	17.1463	24.919	5.95771	3.41134	0.937652	5.25746	2.03392	10.4313	10.0967
Cl03781	Cula0003781	1.32618	1.65572	1.94112	3.23584	3.09684	7.02453	2.35085	2.69493	2.23952	2.51385	4.74531	4.07916	2.0984	2.38997	1.85743	3.24925	3.19722	5.58206
Cl03786	Cula0003786	4.17704	4.7482	3.74272	3.2902	8.15087	4.64769	3.07338	3.49702	4.04207	4.94862	5.61962	5.30851	2.57921	4.03654	2.99782	5.79751	6.93441	6.0799
Cl03787	Cula0003787	13.9134	13.2417	11.2573	12.9455	11.0221	13.6543	17.3144	16.7996	15.1649	14.998	11.9696	18.2396	13.1297	12.3541	12.4869	17.4165	13.4514	10.6425
NewGene_3611	CLnGene3611	0.93662	0.36106	0.821654	0	0.042347	0.12165	0.791718	0.681596	0.92094	0.04888	0.104092	0.071561	0.346444	0.551918	0.642251	0.112408	0.098545	0.113577
Cl08666	Cula0008666	11.6102	12.8643	12.1327	4.06127	7.24203	4.5	10.3428	10.6354	11.5776	4.95398	7.27827	4.74118	9.71093	15.8892	10.4708	5.73559	7.97744	4.73726
NewGene_4648	CLnGene4648	0.960134	0.373177	0.279516	1.42339	0	3.7016	1.80581	3.57759	2.15399	0.817846	1.08983	0.548431	0.20149	0.574836	0.655124	0.259267	0.297832	1.31825
Cl03875	Cula0003875	1.07154	1.85441	2.15144	0.617744	1.6508	0.876665	2.60023	3.6441	4.07127	1.53372	2.13861	2.01525	0.875852	2.15786	3.0452	0.711779	2.03835	1.59641
Cl07171	Cula0007171	21.1226	25.2979	17.1042	45.6182	55.3783	49.1913	16.1465	19.5311	23.8069	40.8584	45.1056	81.1573	17.2905	15.2857	27.1982	40.9452	47.3184	91.9102
Cl32504	Cula0032504	3.84511	3.70137	2.71035	1.59935	0.500253	0.995405	7.75741	9.83266	11.5645	0.546354	0.999333	15.7848	5.96579	3.10507	8.3393	0.400301	0.24539	0.760347
Cl32507	Cula0032507	0.367347	0	0.311464	0.380177	0	0.164299	1.7669	0.739311	1.65667	1.30218	0.234747	0.371634	0.561034	0.288942	1.34019	0	0	0.185406
NewGene_12323	CLnGene12323	3.768	5.26089	4.72622	1.89142	4.05483	1.16542	5.18042	6.25373	6.86961	1.67674	2.20717	2.62746	6.29839	5.78652	4.57097	3.2983	2.44726	3.00932
NewGene_12320	CLnGene12320	0.295077	0.752755	0.093764	0	0	0	0.389649	0.190246	0.524988	0	0	0	0.108874	0.078689	0.419058	0	0	0
Cl34211	Cula0034211	4.90746	4.91036	8.64151	1.36939	5.41328	0.788627	4.78813	7.96438	6.93262	1.82666	2.63612	0.739684	2.59996	8.65777	4.93192	2.21515	4.7512	1.46947
NewGene_13052	CLnGene13052	3.32917	1.19921	1.54784	1.01261	1.3161	0.770791	2.07952	2.85641	2.56634	1.17861	1.1392	4.95001	3.20412	2.6323	2.75701	1.17186	0.965221	1.10357
Cl34217	Cula0034217	9.3212	9.4176	5.65592	48.455	19.6944	10.1461	10.0825	7.36823	9.11164	129.354	26.5894	5.19182	6.54195	5.00311	8.30455	17.2099	31.5677	12.6529
Cl30908	Cula0030908	2.24552	0.958401	0.597782	11.4949	10.9873	4.23397	4.04769	1.58929	3.98794	22.7495	14.3577	0	1.81594	0	0.986242	4.00327	2.17883	7.31008
Cl30905	Cula0030905	0	0.077956	0	1.54252	0.688355	1.38824	0.05155	0	0	1.08519	0.898104	3.67817	0.091816	0	0.06575	1.88207	0.479219	1.68513
Cl09207	Cula0009207	26.0292	70.5059	6.41777	123.261	334.916	58.4986	19.587	14.1704	41.2574	215.744	158.564	10.7999	5.35272	4.45307	33.8636	29.1834	77.4683	147.378
NewGene_5270	CLnGene5270	7.44085	0	0	50.5048	1.45357	0.094234	7.54063	0	0	9.96478	0	4.07561	0	0	0	312.698	2.21837	0
NewGene_5275	CLnGene5275	2.00834	0.181766	0	17.4483	0.101891	0	0.705575	0	0	1.12301	0	1.12161	0	0	0	72.1294	0.350813	0.04102
Cl04013	Cula0004013	44.5301	6.61834	0.758926	72.6705	1.97602	3.52932	9.02038	6.8443	4.15833	80.5309	3.23151	0.076019	1.67092	0	29.677	87.3094	33.2989	2.10428
Cl24051	Cula0024051	84.4979	81.8588	35.3479	39.3236	67.9619	17.9888	30.3639	18.1951	21.2854	13.7958	26.8036	10.5086	37.698	34.1129	20.9826	88.2045	78.5704	30.1341
Cl31369	Cula0031369	0.581103	0.547764	0.255228	0	0	0	0.672099	0.692023	0.409111	0.066266	0	0	0.408779	0.597573	0.696097	0	0	0
Cl31362	Cula0031362	2.31852	2.2793	1.62262	0.557448	1.85811	0.581458	2.01072	3.20458	3.48762	1.74837	1.58372	0.722906	1.64371	2.00892	2.2679	1.04014	2.44138	0.994224
NewGene_5898	CLnGene5898	0.977798	0.844866	0.645579	1.89827	1.46874	5.13638	1.46802	1.71546	0.4486	2.45405	3.23602	9.90898	1.29013	1.02489	1.12719	1.77602	1.64724	2.01048
Cl30011	Cula0030011	0.326007	0.185927	0.085783	5.64093	3.30426	3.21709	0.77795	0.393669	0.504509	20.3074	4.62238	0.729673	0.601555	0.073086	0.180129	1.32367	1.08184	3.80018
Cl30013	Cula0030013	2.47029	1.88163	4.01201	10.2128	6.88813	18.5008	0.755958	0.480555	1.21347	2.46348	5.41426	2.72868	7.16932	5.68171	5.14195	7.41083	3.98962	19.5703
Cl33291	Cula0033291	33.7528	27.9149	25.0221	10.3925	24.4532	19.2108	42.9749	46.9725	37.067	10.1611	34.3352	17.5451	25.8218	23.2356	33.1811	11.9259	45.1706	23.6798
Cl33295	Cula0033295	2.49525	4.5266	1.83297	5.67659	8.44147	8.86377	4.0044	5.53284	4.54423	9.74308	4.61536	15.3474	2.03805	1.35036	2.65667	1.47158	4.71886	8.63587
Cl35626	Cula0035626	5.07728	3.77826	3.24599	11.9374	9.52678	14.6278	7.62346	6.88629	5.47325	10.6305	11.4675	14.6949	6.67565	5.19685	4.54171	10.3147	9.18277	7.95028
Cl35627	Cula0035627	0.307823	0	0	11.1982	0.082545	0.080982	4.08509	1.86074	0.712943	15.563	3.99619	1.1888	0.305841	0	0.315962	4.77336	1.62736	0.264878
Cl35996	Cula0035996	0	0	0	0	0	0	0	0	0	0	0	0	0	0	0	0	0	0
NewGene_17981	CLnGene17981	9.92042	23.0035	25.5744	0	0.061954	0	27.5455	38.4779	59.9488	0	0	0	26.8436	39.682	64.8681	0	0	0
Cl34312	Cula0034312	0.096422	0.098566	0.229123	0.638199	1.15843	0.228579	0.367653	0.677976	0.29225	0.877826	1.60887	1.78742	0.040251	0.088895	0.487155	0.565081	1.26767	0.200385
Cl29922	Cula0029922	2.24396	0.822154	0.383183	51.0504	16.616	14.358	11.6503	2.18133	0.990804	147.267	21.2694	4.11196	0.603507	0	1.05278	8.47578	5.73303	20.0129
Cl22048	Cula0022048	4.18295	5.25476	4.48841	7.79152	7.7125	7.64051	5.83763	8.98504	15.7622	10.7064	13.0328	6.16753	7.19609	4.4628	8.18384	2.48381	7.93187	7.40459
Cl20754	Cula0020754	4.07109	4.00294	2.6384	7.45765	14.9975	4.98407	8.32602	7.68285	8.18406	12.493	16.9854	22.5333	4.28183	3.07497	5.69926	4.64373	14.2381	6.20133
Cl20753	Cula0020753	1.18399	0.027746	0	15.565	0.645732	0.352748	2.24096	0.071532	0	37.0356	0.857072	0	0	0	0.020823	50.3236	5.6317	0.461983
NewGene_15638	CLnGene15638	4.75828	4.21566	5.80191	2.75612	3.52747	5.70114	10.9467	12.8408	12.9595	11.4524	7.24665	6.67789	3.40437	10.902	9.20716	3.34904	8.92322	5.53106
Cl19432	Cula0019432	2.95298	10.8623	2.1276	17.5545	30.5703	5.70919	6.78161	8.46098	10.2637	29.1355	19.1525	8.03401	3.71097	2.06976	16.4652	6.00166	18.8082	13.4859
Cl24832	Cula0024832	3.79369	4.36691	5.60233	1.73914	2.96735	2.13569	5.11848	4.87573	5.82049	2.59399	2.34689	5.85286	2.96409	5.625	4.76006	2.14835	2.9638	2.54424
Cl21803	Cula0021803	0.1351	0	0	0.282725	0	0.675151	0	0	0	1.34659	0.247388	0.263045	0	0	0	0	0	0.106632
Cl36166	Cula0036166	11.2768	19.6399	11.8822	8.09885	10.9436	14.1149	9.48284	3.63772	2.38605	1.25892	10.6324	5.00005	23.2235	13.641	7.3947	13.8044	8.07276	14.805
Cl27567	Cula0027567	0	0	0	0	0	0	0	0	0	0	0	0	0	0	0	0	0	0
Cl27560	Cula0027560	2.82445	3.94238	4.57843	2.62201	5.99773	97.6626	3.35051	5.60588	10.0113	6.88472	5.10798	24.1891	1.98572	4.37638	2.90498	2.53183	2.2757	77.5215
Cl02255	Cula0002255	230.052	169.278	73.613	145.037	181.699	105.457	104.048	125.417	77.15	115.766	185.944	81.0908	69.7179	86.8432	70.2299	192.676	297.263	112.042
Cl02250	Cula0002250	11.1152	14.0767	2.84855	3.05765	8.86122	0.24627	4.05345	5.4866	10.5696	7.78048	9.6856	0.643341	0.721185	2.51184	22.899	0.878214	6.26495	1.91565
Cl18382	Cula0018382	1.05641	0.642533	0.228062	17.0381	24.8339	18.8127	0.959666	0.339556	0.467931	35.8686	35.0764	36.6285	0.294139	0.406822	0.645896	13.4177	40.6799	17.6929
Cl18383	Cula0018383	0.199732	0.388174	0.289573	0.562238	1.12536	0.700438	0.356066	0.350119	0.31437	0.178868	0.877876	0.914747	0.505346	0.072913	0.356552	0.21554	0.702383	0.863538
Cl18380	Cula0018380	2.81649	3.74136	5.14705	6.94928	11.1231	8.6636	1.90756	0.112336	0.49733	0.590235	3.2094	0	5.22109	2.37732	2.03847	9.15865	3.49954	30.815
Cl18384	Cula0018384	7.83276	8.39837	9.11149	2.65318	10.33	9.43336	10.0729	9.60523	10.0091	3.64458	9.41737	3.96339	8.12669	12.1851	9.74385	4.6799	9.45794	8.69882
Cl18389	Cula0018389	1.95549	1.77194	1.2326	0.189064	0.534777	0.106975	1.89845	1.84686	1.19415	0.241802	0.333268	0	0.985845	2.78774	0.545332	0.563912	0.300098	0.562349
NewGene_10038	CLnGene10038	12.4938	1.46213	0.013042	14.0078	1.5957	0.395605	1.40996	0.6434	0.284449	5.10972	1.84689	0	0.403491	0	0.343275	15.9967	18.5023	0.129119
NewGene_10037	CLnGene10037	195.21	37.6993	2.01817	272.063	47.5624	7.18731	81.2903	34.3704	8.05869	214.189	47.4451	0.802314	19.8401	0.521894	30.3814	281.779	272.702	5.21176
NewGene_11780	CLnGene11780	0.053446	0	0.019604	4.55452	3.96967	5.18865	0	0	0	3.71303	6.63802	5.75305	0	0	0	4.89376	4.59484	5.0614
Cl22866	Cula0022866	2.42464	1.30438	1.05779	5.48838	1.83295	18.2881	2.76892	4.36645	1.19177	4.57232	5.55135	14.5539	0.732334	1.74553	0.65054	1.37125	1.77987	6.71758
Cl20035	Cula0020035	0.721979	0.796791	1.5541	1.24416	0.99675	0.593642	0.38455	0.412128	0.163694	1.11665	0.816508	0.742091	0.422241	0.651698	0.154321	0.893083	1.52139	0.572414
NewGene_10786	CLnGene10786	1.01453	1.4701	1.00566	0.465563	1.22862	1.20721	0.859331	0.55802	1.91989	0.725307	1.98361	0.567223	0.237948	0.813393	0.609029	2.52746	1.95716	0.879474
NewGene_10789	CLnGene10789	0.641854	1.03315	0.177224	42.3733	13.3892	1.35851	0.561733	0.658302	1.32802	76.2318	13.9314	1.66624	0.12939	0.078886	0.773737	29.2426	9.87748	7.5509
NewGene_8126	CLnGene8126	0.242537	0.845164	0.463798	1.11146	0	0.985194	0.67288	0.936509	0.334065	0.638327	0.266336	0.146441	0.8746	0.64312	0	0.620577	0.229128	1.04575
Cl21073	Cula0021073	3.99444	1.34329	2.10888	4.16374	3.69536	2.2375	2.40974	1.59266	0.969793	1.8407	2.34037	4.44474	1.96907	1.24206	1.84245	3.7283	2.18563	1.84845
Cl11248	Cula0011248	1.71239	2.2618	4.21497	1.18154	1.48753	0.089248	12.4016	27.7798	33.5294	2.76124	1.58502	10.1024	8.02815	4.44755	18.0755	1.92928	1.64716	0.094837
Cl11242	Cula0011242	6.88735	4.74861	3.40889	1.52987	2.22518	2.0447	2.97465	2.66256	3.16276	1.52046	2.12564	3.71186	3.06287	2.96998	3.83889	2.66917	2.50208	3.18756
Cl11243	Cula0011243	1.20572	1.49169	1.94583	27.4631	35.3532	25.7718	0.827643	1.78853	1.26865	33.197	28.8478	23.3398	1.80011	1.78375	1.20656	42.3132	30.0433	30.997
Cl07378	Cula0007378	0	0	0	5.31054	2.21396	2.92757	0	0	0	3.89331	4.62088	0	0	0	0	4.2615	3.59971	2.94534
Cl26411	Cula0026411	3.5585	2.67248	1.71393	9.75205	1.76267	43.1038	6.85773	8.96564	5.2471	10.7555	9.63638	0.966209	1.26861	7.24047	19.1242	3.00863	14.0427	23.1764
Cl26415	Cula0026415	1.78774	2.16837	2.42107	0.112317	0.146957	0.359424	2.00288	1.69504	2.08186	0.084721	0.252106	0.587773	1.61643	2.59796	2.00879	0.195025	0.186939	0.304761
NewGene_12528	CLnGene12528	2.03664	4.09435	2.02221	3.11128	4.92902	0.493181	2.22267	2.55036	3.14262	2.48326	3.57081	1.06241	1.35868	1.37716	3.07401	2.06195	0.511151	0.924908
Cl22525	Cula0022525	0	0.512012	0	7.56425	2.61409	0.709689	0.289821	1.40991	2.45274	25.059	10.6097	1.28632	0	0.110313	1.32224	15.0333	5.95315	0.473542
NewGene_12526	CLnGene12526	1.45205	0.920713	1.63244	0.644899	0.924294	0.791691	3.26717	1.72944	3.40036	0.762869	1.07749	3.07268	1.84369	1.68376	1.84365	0.651126	0.644757	0.521815
Cl28528	Cula0028528	0	0.033202	0.083282	0.816997	0.688525	2.91128	0	0	0.035289	0.434669	0.39126	9.32068	0	0.053013	0	0.702416	0.202079	1.38868
Cl07992	Cula0007992	2.10184	3.33157	2.36837	0.10566	0.167792	0.037207	2.78838	2.34955	1.39108	0	0.100642	0	6.72336	2.29328	2.92197	0.21136	0.360872	0
Cl07997	Cula0007997	3.72129	3.60116	5.53495	3.33119	3.84889	11.2622	4.84076	8.52232	12.0394	6.53021	3.96808	2.29818	2.50154	3.56283	5.65412	3.74398	2.38832	8.04669
Cl07996	Cula0007996	4.46985	5.85355	2.06832	21.1809	16.5663	8.88689	5.12389	3.18965	1.06418	21.583	7.66415	4.36297	3.36496	1.39349	2.01504	13.5529	5.17195	11.495
Cl23363	Cula0023363	4.18972	4.44082	3.60687	2.88739	5.04588	3.49877	3.71299	5.59828	3.81792	3.44433	4.14576	1.71737	2.46608	6.39654	3.10586	2.1488	3.22835	1.82403
Cl14598	Cula0014598	0.122599	0.351414	0.74365	10.7957	21.6153	13.2402	0.229316	0.355117	0.204131	1.46319	10.0331	1.7813	1.04696	0.478306	0.807296	12.9796	11.9734	43.8924
Cl04920	Cula0004920	8.43289	8.3026	7.69292	3.4161	4.19163	8.49126	4.33728	4.53214	5.69012	1.39527	2.38267	1.04923	8.07194	8.88857	4.85582	4.32236	3.31293	8.66463
Cl04926	Cula0004926	0.859816	0.487748	0.585689	0	0	0	0.447246	1.31041	1.01639	0	0	0	0.453356	0.714941	1.31458	0	0.0263	0
Cl14627	Cula0014627	0	0.157238	0.113597	0.158088	0.124679	0.24376	2.44701	1.60844	7.77872	0.807519	1.91579	1.40892	0.214391	0.236178	0.066248	0.16231	1.78125	0.402417
Cl14626	Cula0014626	7.68826	7.02065	4.88855	14.0439	17.4284	12.2174	13.179	11.9417	11.5958	58.066	22.452	9.60301	6.95889	3.87973	8.74592	5.71292	8.81635	8.52496
Cl16999	Cula0016999	0.96873	0.307419	1.52871	3.92141	2.47069	10.2009	0.303229	0.005638	0.029732	0.275417	0.261608	0.029768	0.544466	0.450535	0.108555	3.15553	0.678213	10.942
Cl16998	Cula0016998	0.666077	0.081715	0.267653	8.05566	0.79082	4.8671	1.30471	0.275577	0.05825	2.10318	3.35443	4.17935	0.536729	0.392891	0.05347	6.5802	0.437154	3.98849
Cl16994	Cula0016994	0	0	0	2.31634	0.764971	0.771447	0	0	0	2.93326	1.18192	0.743188	0	0	0	2.80667	1.63477	0.752637
Cl03121	Cula0003121	0.065438	0.142948	0.0929	1.16663	0.330213	0.945716	0.165615	0.18492	0.060978	1.07604	0.418642	1.07281	0.025768	0.017892	0.07201	0.819426	0.397526	0.568916
Cl12757	Cula0012757	66.4693	38.9465	23.7427	90.5093	34.2842	161.675	70.8724	46.7587	29.0378	46.8816	59.361	13.4275	36.125	32.9269	30.7422	64.8472	72.8104	104.069
Cl12756	Cula0012756	14.7354	19.5142	14.9386	19.5032	19.9373	21.6247	14.5104	14.919	16.1474	18.0417	21.8936	40.3916	14.568	17.1115	13.1635	23.2899	22.9798	22.1277
Cl12758	Cula0012758	16.8428	13.4218	17.2323	25.2927	13.9307	44.3181	12.338	9.06665	5.74645	20.2768	12.2545	132.176	25.1663	13.779	14.7532	12.2767	8.7909	13.9513
Cl16662	Cula0016662	12.161	18.7644	16.0193	4.4969	3.10503	8.48099	18.2503	18.2004	10.256	5.02448	9.4908	2.76204	16.7668	16.9708	8.4595	4.77149	7.49305	21.0316
Cl16669	Cula0016669	0.277623	0.203467	0.11411	17.9011	2.86038	16.0588	0	0.173514	0	3.21162	28.98	231.033	0.175798	0	0.060804	10.6795	13.1032	10.911
Cl06105	Cula0006105	5.12895	5.70026	7.38496	1.42627	4.17214	0.64753	3.69884	4.16131	3.5487	0.762442	1.49574	0.291443	2.1008	7.68926	3.8641	1.28555	3.29896	1.55778
Cl34809	Cula0034809	1.44774	2.41344	3.3126	0.826797	2.25012	2.69153	4.76574	11.1886	8.16687	2.53574	6.18585	4.48219	5.55174	2.9191	4.33279	0.895339	3.43466	3.19488
Cl34802	Cula0034802	1.62091	1.99009	3.8775	2.13073	1.97215	4.14338	2.65012	3.39022	3.28507	2.05202	2.74443	6.11135	2.63861	3.70437	3.33486	1.84699	2.5024	3.3585
NewGene_3311	CLnGene3311	0.065355	0.054036	0.190169	0	0	0	0	0	0	0	0	0	0	0.436236	0	0	0	0
NewGene_5415	CLnGene5415	0.533087	0.470488	0.364095	0	0	0	1.75711	2.76381	1.61339	0	0.023827	0	0.538114	0.565249	1.25082	0	0	0
NewGene_2190	CLnGene2190	1.49413	0.842977	0.613106	28.6654	0.569011	0.132807	0.953611	1.64186	0.739744	81.6881	3.25932	1.50355	1.7348	0.40836	0.651203	64.359	1.2036	0.402016
NewGene_2192	CLnGene2192	1.31872	1.09096	0.412637	32.7522	0.70598	0.483787	1.62329	0.547724	0.784168	85.5225	2.80085	1.99678	1.6173	0.88603	1.33596	63.8913	1.65487	0.437489
Cl09900	Cula0009900	0.150477	0.536302	0.072599	0.803808	0.642969	0.774611	0.285882	0.269711	0.356056	0.602389	0.689697	1.75505	0.298	0.297219	0.505376	0.176279	0.259092	1.22317
Cl09901	Cula0009901	7.66827	2.26608	3.4618	6.33089	0.682389	23.917	11.4542	5.62779	2.16374	2.43268	3.41321	0.118203	6.14829	2.00372	3.93626	0.980078	2.17066	6.62274
NewGene_13355	CLnGene13355	0.939773	0.279016	0.657138	0.082847	0.357093	0	0.604712	0.602824	0.5689	0	0.022918	0.301237	1.61552	0.433133	0.283045	0.131389	0.143665	0.036617
Cl18938	Cula0018938	5.43448	5.72604	4.77446	4.6665	5.43043	35.2396	4.98592	4.26914	6.05388	3.138	5.20669	9.40083	4.73519	5.17039	4.8607	3.80306	5.68203	29.7572
Cl35040	Cula0035040	10.13	3.40394	6.72254	30.7634	9.73429	85.4217	13.3164	5.89352	3.0043	10.5204	26.2691	0.69385	7.93711	4.63353	3.96961	15.1348	8.32793	72.3511
Cl35044	Cula0035044	0.2839	0.430925	0.440461	0.405633	0.629528	1.30545	0.398529	0.457725	0.491783	0.569128	0.92925	3.28386	0.220388	0.496596	0.215269	0.647545	0.828795	1.00628
Cl35046	Cula0035046	5.62936	11.7132	8.37124	53.0369	5.75391	20.1049	8.03597	7.98126	5.0521	28.0961	10.3738	0	14.5642	10.6974	5.95588	32.3015	3.72218	18.5903
Cl31973	Cula0031973	11.8279	46.0269	19.9683	55.7503	184.676	39.4014	8.33141	8.78197	9.20117	27.764	43.3057	16.4287	13.5895	11.3894	8.51824	31.2765	23.8985	83.3153
Cl36503	Cula0036503	2.7249	7.2171	1.21855	19.3994	27.7935	4.72445	3.186	3.44061	2.97056	24.8421	17.9962	0.728361	2.88592	2.53976	3.7095	8.51003	12.5318	12.6601
NewGene_7114	CLnGene7114	0.474837	1.71171	1.72073	0.284981	0.427547	0.615261	0.996311	1.30767	1.25432	0.359998	0.819158	1.78002	0.499448	2.02722	0.940385	0.273845	1.00176	0.560177
Cl32775	Cula0032775	2.81408	1.91887	2.51997	7.15356	2.93758	16.9409	6.14531	4.67337	3.23215	5.47447	4.90682	29.6187	3.55374	1.48317	2.94145	3.42016	2.23932	7.02563
Cl32773	Cula0032773	0.798706	0.067424	0.149723	2.59153	0.085895	12.4495	0	0.144466	0	0.088237	0.110869	0.848119	0	0.134975	0	0.298696	0	3.3495
Cl32778	Cula0032778	13.3897	7.5349	19.4451	18.7911	5.09933	88.6534	12.329	8.85792	8.9038	2.51805	17.4061	161.587	22.1555	14.7423	13.2164	19.9706	4.04397	53.3051
Cl01573	Cula0001573	12.2055	18.6852	15.483	2.81991	8.99532	2.30203	5.02656	8.16597	5.32696	0.618571	4.04191	1.85025	14.4615	19.5312	6.62647	9.84676	8.09101	6.09448
Cl01571	Cula0001571	3.84443	8.38593	17.1579	4.93591	15.1204	6.59963	5.81442	7.77444	12.1125	3.96523	9.43506	4.63065	14.1331	15.9441	18.0623	5.17195	7.64846	11.369
Cl01577	Cula0001577	2.00775	2.20475	0.314038	37.1372	13.5173	3.22524	5.32174	2.10887	2.30579	103.805	17.6764	4.3538	0.399725	0.067482	2.168	4.3936	8.28535	5.69125
Cl01576	Cula0001576	6.2794	7.78447	7.55287	1.93429	2.80052	5.69323	8.25961	9.55095	7.02774	1.9293	2.26686	8.40547	7.02381	6.4545	6.40772	2.51127	2.1978	3.23921
NewGene_6440	CLnGene6440	0	0	0	0.080656	0	0	0	0	0	0	0	0	0	0	0	0	0	0
Cl08369	Cula0008369	2.64207	2.8359	2.21198	6.18711	5.31739	11.9606	3.52744	1.98431	1.44249	10.3259	6.75426	1.77752	3.03328	3.17531	1.9356	4.60437	4.88458	8.7273
Cl08366	Cula0008366	4.85759	6.86209	7.3253	0.808992	1.96952	0.511986	6.39987	6.38041	6.89014	1.97675	3.47838	2.65517	11.3905	8.43413	8.19	1.04403	3.09011	0.502808
Cl09019	Cula0009019	0.827761	0.190299	0.617688	5.30844	0.168742	35.3107	0.710228	0.464637	0.131509	1.75748	0.871796	18.0442	0.380765	0.31152	0.095901	0.79609	0.377931	16.0511
Cl09017	Cula0009017	0.770034	7.30394	0.373942	33.0221	68.1871	1.46679	0.91856	0.787755	0.264402	17.0367	18.5922	0.64393	0.451002	0.551997	0.888115	4.16497	12.6403	32.5645
NewGene_6992	CLnGene6992	4.07761	6.1558	10.6065	1.08681	4.21069	1.41661	0.241399	0.150235	0	0	0	0	0.705983	11.2967	0.756145	5.82887	0.724574	4.85856
Cl28646	Cula0028646	3.39504	3.84317	5.99724	1.28588	2.03586	1.27824	2.66546	3.88443	4.66707	0.928974	0.892028	1.01771	4.07029	5.95159	5.14088	2.33317	1.23626	1.42365
NewGene_6997	CLnGene6997	3.97971	3.06953	3.62597	4.47052	4.95463	4.29129	2.72547	0.629866	0.459899	0.896341	2.53146	0.53263	6.06126	2.89363	1.84952	2.55065	0.850394	4.56168
Cl34395	Cula0034395	2.79234	3.85265	3.24132	13.1111	4.79825	31.5281	9.23772	5.3333	8.68693	6.93719	22.5803	4.34675	12.9562	5.86965	12.1831	4.52365	6.27373	22.0029
Cl34393	Cula0034393	11.93	14.5932	4.26859	5.35316	19.374	3.07902	14.609	16.8237	36.9828	19.6153	22.9502	17.4826	3.10355	8.83883	16.7037	1.49182	18.1653	4.55687
Cl27658	Cula0027658	0.989359	0.694119	1.04567	3.26156	1.70229	2.77824	1.4164	0.717	1.3942	7.8092	2.88162	7.32805	0.455368	2.36876	1.90413	2.9499	3.26431	0.669159
Cl34399	Cula0034399	2.38628	2.7986	2.71648	0.270603	0.100114	0.185755	2.45052	2.37936	2.45705	0.176445	0.209635	0.701474	2.14372	2.03346	2.07733	0.065003	0.079055	0.1554
Cl22275	Cula0022275	25.0192	27.0379	32.9105	5.46218	16.2329	5.60088	6.04611	3.64366	3.51875	0.276635	4.18523	0	21.1752	35.5692	12.6217	17.7691	13.6995	12.6441
Cl30739	Cula0030739	0.149038	0.132046	0.145329	0.078932	0.392369	0.284671	0.059504	0.17483	0.142477	0.260316	0.329018	0.211316	0.086848	0.058154	0.206461	0.073476	0.540997	0.531571
Cl30732	Cula0030732	0.185847	0.346952	0.114938	4.7306	1.15444	4.21914	0.231072	0.38589	0.089978	1.81014	1.12998	4.05885	0.035996	0.023341	0.063234	2.96566	0.604196	3.96033
Cl21873	Cula0021873	1.41974	0.059423	0.470163	13.5142	1.61931	2.76657	18.7474	6.38662	4.7373	134.231	5.50889	0.849586	1.70968	0	0.657349	3.71722	1.67346	2.2413
Cl31048	Cula0031048	0.151721	0.070931	0.213753	0.04876	0.132325	0.051058	0.11009	0.203577	0.023954	0	0.13259	0	0.113869	0.16277	0	0.072824	0	0.048788
Cl33552	Cula0033552	1.37118	3.87661	4.20824	0.593138	2.7996	1.09867	3.21527	4.29308	3.8882	0.482479	1.54846	0.884012	4.49452	3.75689	3.56661	1.16058	1.75085	2.20982
Cl21274	Cula0021274	165.367	185.185	118.869	527.538	461.098	224.96	239.771	227.687	249.994	920.865	403.471	113.556	167.481	85.0242	150.901	211.719	179.024	375.626
Cl29067	Cula0029067	0.167776	0.059201	0.1131	6.23519	0.694886	5.1223	0.155462	0.264883	0.051359	2.11103	4.10793	1.22754	0.235088	0.091731	0.020703	3.52861	0.866309	2.69386
Cl29062	Cula0029062	2.60784	2.23718	1.74351	0.377564	0.844697	0.308633	2.81555	2.34084	2.39199	1.0168	0.757811	2.01834	1.93042	2.42009	2.50857	0.506201	0.713783	0.440347
Cl29060	Cula0029060	0.877034	1.83939	0.767062	0.092576	0.176944	0.12973	0.25801	0.077463	0.155053	0.071626	0.048449	0	2.1096	0.877797	0.305676	0.113818	0.069609	0.269336
NewGene_671	CLnGene671	0.569407	0.889073	0.380233	0.318186	0.583061	0.174681	0.244163	0.565481	0.57661	0.170812	0.125627	0.207932	0.351116	0.315373	0.697386	0.227134	0.115182	0.117971
NewGene_673	CLnGene673	0	0	0	1.91849	2.04261	1.70124	0	0	0	1.78801	0.964825	4.19231	0	0	0	2.61053	1.29702	1.962
Cl27306	Cula0027306	6.54809	1.62312	1.87494	9.21669	0.468554	22.258	19.1612	19.1743	10.4533	2.32206	3.69123	3.50758	2.64539	0.454088	1.70506	0.349501	0.185283	8.30212
Cl24574	Cula0024574	28.9937	34.8014	34.0521	41.4962	43.3849	34.0219	26.5884	27.0649	29.4648	47.2589	44.2596	82.1203	25.4066	35.036	32.5623	53.9771	45.718	34.6777
Cl35814	Cula0035814	0.263077	0.136013	0	1.87545	0.097686	0.394744	1.1468	2.38725	0.394649	6.52259	1.07821	9.12256	0.137816	0	0	1.22913	0.587173	0.668599
Cl35811	Cula0035811	4.68416	2.87221	4.65881	14.9619	5.27185	13.8473	4.15576	1.74168	1.22192	3.64878	4.64837	1.64192	6.68704	2.48999	2.89738	11.451	2.90702	16.4908
Cl29683	Cula0029683	3.30775	2.33168	2.86155	1.94192	3.2724	7.7893	2.08699	2.27342	3.63372	2.45144	2.57957	3.05715	1.69951	4.81857	1.68626	3.55126	2.31842	10.3877
Cl25190	Cula0025190	0	0	0	62.1387	0.079035	0	0	0.244406	0	73.8743	0.115376	0	0.236466	0	0	141.015	0.191347	0.087568
Cl04336	Cula0004336	7.8982	9.89543	16.0754	27.3902	18.9798	46.8521	12.3872	11.0755	10.5974	19.2006	34.3831	31.5026	17.3963	23.202	20.7215	34.1626	17.3896	38.9464
Cl04333	Cula0004333	0.816343	0.579937	0.05388	29.5515	4.80281	1.00981	7.40122	1.45049	1.08332	193.619	23.6118	1.68419	0.416739	0	0.42034	10.5497	3.5484	1.47372
Cl20653	Cula0020653	188.12	214.773	208.227	240.557	260.905	127.973	241.221	222.889	213.239	143.043	254.156	99.5621	218.873	243.195	165.183	376.85	236.752	225.527
Cl20656	Cula0020656	1.13405	1.44341	1.68763	0.166584	0.703205	0.54268	0.652297	0.671862	0.471405	0.193211	0.274105	0.196007	1.62258	1.36083	0.868547	0.573257	0.684103	0.728823
Cl25222	Cula0025222	0.957644	0.410622	0	2.33139	6.82709	0.804825	0.210938	0.147392	0.045233	7.79936	3.96194	0.752829	0.089025	0.067934	0.037856	1.79472	1.07654	3.21713
Cl23102	Cula0023102	6.15708	2.42802	0.950831	0.887365	0.896525	0.486665	2.09986	2.19989	1.10268	0.815288	1.07024	0.249482	0.758677	1.39999	2.36985	1.74141	3.7682	0.639856
Cl23103	Cula0023103	58.3801	145.202	155.296	73.1968	199.33	30.5512	44.1666	91.1207	169.814	79.808	83.3298	8.13686	56.2634	131.919	128.753	37.7437	43.6163	56.1474
Cl23106	Cula0023106	2.94078	3.4491	5.29999	55.892	5.60709	5.88241	4.65691	2.91739	2.82585	117.87	11.9497	20.4109	5.71216	5.41564	2.49259	94.0451	4.28472	4.86114
NewGene_13908	CLnGene13908	15.1317	21.1527	25.3124	0	0	0	24.3468	19.6994	21.698	0	0	0.133623	31.2385	19.9044	24.2311	0	0	0
Cl11670	Cula0011670	2.64842	0.196558	1.05193	2.39167	0.314669	29.627	1.30274	0.590216	0.270617	0.325849	2.61421	0.119057	0.406986	0.972604	0.099889	0.534018	0.41177	16.1601
Cl26558	Cula0026558	13.5522	27.8356	79.2761	4.46732	22.6095	4.64624	17.4955	33.022	35.2245	8.34276	11.7639	1.12899	10.1107	54.2131	38.1719	16.336	17.7412	14.389
Cl26556	Cula0026556	1.13039	0.692778	0.738321	2.99528	0.970226	4.96821	1.57861	1.93907	1.35	3.2427	2.31215	11.6673	0.954981	1.0817	1.26361	1.5045	0.812859	2.44023
Cl35589	Cula0035589	23.4955	14.3239	28.6273	42.1373	38.8012	43.1506	35.0128	23.1951	15.0083	12.6624	57.0808	6.21515	37.9189	12.5589	24.2087	58.5568	21.7429	80.2068
Cl05065	Cula0005065	2.3445	3.94598	5.05609	5.50088	5.80236	7.00239	3.01892	3.26154	4.13331	3.57245	3.79143	5.42478	2.6147	5.70924	5.18339	6.32955	3.24657	5.77653
Cl26885	Cula0026885	0.552568	0.780364	0.723367	1.67561	3.52792	2.6627	1.13292	1.33887	1.17774	2.01332	1.77698	1.06313	0.490101	0.821078	0.784709	1.64926	2.20307	3.06099
Cl27682	Cula0027682	1.09304	1.0262	1.40222	0.036248	0.321624	0.296025	0.838588	0.892772	1.50571	0.143136	0.463412	0.810843	0.979225	0.746229	1.39446	0.074243	0.27319	0.370165
Cl02599	Cula0002599	0.799577	2.29976	0.91366	0.214507	0.526812	0	3.96824	4.51216	3.69986	0	0	0.167391	2.60671	1.68664	0.943895	0.259784	0.112818	0
NewGene_9194	CLnGene9194	0.075465	0.438282	0.022363	0.397197	0.297758	0.075636	0.242913	0.113833	0.14501	1.4462	0.166296	0	0.25908	0.114964	0.754533	0.035776	0.300094	0.183086
NewGene_10590	CLnGene10590	2.41642	1.25724	0.732836	0.356069	1.03008	0.218355	1.43343	2.24334	2.93504	0.44127	0.175604	0.069163	1.285	1.41377	1.65887	0.532882	2.38447	0
Cl02046	Cula0002046	0	0	0	17.4034	0.635263	1.05733	0	0	0	16.3621	27.2807	293.383	0	0	0	10.8951	4.12112	2.1843
Cl02042	Cula0002042	0	0	0	0	0	0	0	0.044423	0	0	0.133668	4.14637	0	0	0	0	0	0
Cl02043	Cula0002043	11.0646	21.4088	51.3546	5.03306	22.1675	3.29546	14.341	23.3962	27.9272	6.41892	12.0603	0.907634	8.5174	41.389	32.3501	18.9851	21.3102	10.7379
Cl02040	Cula0002040	1.6951	1.2978	1.36587	0.726598	0.95683	1.57631	2.41607	3.96553	1.8438	0.348259	1.56986	0.725906	1.65105	1.1411	0.931401	0	0.866967	0.668034
Cl16465	Cula0016465	4.77313	3.02146	2.03903	14.0103	12.3927	11.2839	6.74172	7.08014	9.43219	19.4521	16.0924	3.16973	3.52851	1.59801	7.19904	9.35245	8.353	6.8361
Cl16466	Cula0016466	1.99997	1.08655	1.30564	2.2642	2.04194	5.01886	2.0155	1.96803	2.11209	3.13157	2.30184	10.7706	1.05575	1.50109	1.5824	2.7073	2.93323	4.3844
Cl16460	Cula0016460	2.01862	2.93693	3.97893	14.0873	23.7171	10.7778	3.59694	3.68398	7.04912	11.9771	15.8296	4.0657	2.72699	2.47669	3.61226	5.95699	11.0948	17.8174
NewGene_9448	CLnGene9448	0.226147	0.209266	0.082364	0	0.174971	0.085941	0.533242	0.589247	0	0.061582	0.300765	0.380182	0.191119	0.823628	0.56471	0.074907	0.120317	0
Cl06741	Cula0006741	7.53054	12.6497	15.8683	1.78196	5.44882	1.53182	6.45605	9.55755	8.98916	2.57376	2.78663	0.430909	3.7786	14.6939	6.43864	6.91826	4.20529	4.39353
Cl06748	Cula0006748	12.4415	24.277	13.1258	50.0498	36.5596	14.7483	5.86548	14.56	13.5149	28.5452	14.3225	17.2692	6.47272	11.0802	21.9729	24.0527	12.7812	20.5476
Cl00780	Cula0000780	1.4757	0.481477	0.712398	7.38129	2.72533	2.62032	2.76253	2.32757	0.608585	4.40046	4.12149	5.0678	1.3943	0.184924	0.95008	0.130773	1.35058	0.557476
Cl28443	Cula0028443	14.3176	69.2779	4.08183	267.507	367.729	102.562	6.79462	4.11837	10.7154	150.667	181.104	14.7777	4.60114	2.38918	28.0146	114.331	34.1038	228.238
NewGene_17812	CLnGene17812	0.354803	0.505935	0.36327	0	0.056248	0.248848	1.66124	1.13668	1.45834	0.127537	0	0.661987	1.01316	1.29351	1.65471	0	0	0.53194
NewGene_11245	CLnGene11245	1.46857	0.67904	0.162714	30.4921	0.829191	2.31917	2.78279	2.99152	1.51223	65.7445	2.79804	0.181389	0.121733	0	2.70558	118.47	6.07587	2.00866
Cl12610	Cula0012610	4.89917	4.00904	4.02607	2.65741	2.31271	2.49853	9.50584	12.4331	9.01546	3.46035	6.47107	3.12992	4.60348	5.74876	5.47818	1.93112	2.50549	1.8387
NewGene_11249	CLnGene11249	0	0	0	18.6012	0.981007	3.36279	0	0	0	42.3875	4.12681	0	0	0	0.050809	54.3597	3.2799	2.44583
Cl25827	Cula0025827	0.635026	0.617941	0.194237	7.6345	4.00617	9.7779	0.584254	0.256235	0.526857	4.61642	4.08407	2.58572	0.493445	0.342358	0	3.87173	3.50596	4.72502
Cl01437	Cula0001437	2.96394	3.65339	1.15106	9.25823	5.51225	2.50932	4.78372	1.78412	0.557385	2.45491	5.63338	9.58376	5.92806	2.69058	0.565993	0.8049	1.06121	2.77429
NewGene_2355	CLnGene2355	0.111405	0.200704	0.089339	0.168002	0.053261	0.179348	0.369129	0.219169	0.275428	0.075887	0.052061	0.140497	0.125442	0.142943	0.442928	0.065498	0	0
NewGene_2353	CLnGene2353	1.12875	0.27881	0.522008	0.532456	0.851682	0.459491	0.694406	0.542748	1.2258	0.623328	0.925337	1.85598	0.193934	0.208172	1.44919	0.329055	0.624308	0.843132
Cl10923	Cula0010923	17.8887	16.1939	9.63943	21.4108	31.5942	12.1442	33.0429	35.3545	32.4083	31.7962	38.1631	60.333	14.8802	11.5014	26.0512	15.6798	35.4244	12.2764
Cl10928	Cula0010928	31.7321	38.4486	64.7889	12.0877	22.4934	14.5239	33.7056	38.1425	39.3987	13.9291	19.0333	13.9493	17.6978	69.5474	36.6678	26.6185	25.5502	20.7836
Cl15343	Cula0015343	5.76422	6.01026	8.11713	5.63327	3.88646	11.9966	8.71073	12.8114	9.17072	4.11942	5.73041	5.18685	4.59007	8.19087	5.24353	4.45602	3.29417	8.43408
NewGene_10879	CLnGene10879	0	0.050639	0	0.04262	0.089076	0	0.025296	0	0	0.039514	0.030324	0	0	0	0	0	0.108684	0.063794
Cl36679	Cula0036679	2.33588	1.26917	1.23369	0.281509	0.038673	0.253395	4.17449	3.6168	4.41286	1.53791	2.04405	3.79102	1.44107	1.88562	3.23653	0.195483	1.82062	0.230272
Cl36674	Cula0036674	0.537726	0.682633	0.473996	0.980832	0.482519	0.990423	0.509469	0.047892	0.446864	0.923109	0.901034	0.714004	0.256179	0.168604	0.792421	0.484766	0.666693	0.364275
NewGene_13246	CLnGene13246	0.658258	0.688128	0.722032	5.5236	3.58535	2.0258	2.39711	1.3525	0.244701	2.14988	2.69743	2.45438	0.880201	0.368443	0.315387	2.41014	2.01383	1.66781
NewGene_1199	CLnGene1199	4.54704	2.46358	3.81821	15.6973	7.55506	6.43687	7.48195	3.02894	4.4095	72.5736	22.9561	12.9378	3.90578	2.78978	2.95137	8.71726	11.7593	6.47964
Cl26592	Cula0026592	1.83496	2.50448	2.88635	7.21398	6.63557	19.6355	4.50486	2.65046	2.57857	4.41331	6.28294	34.9498	1.46464	2.14411	2.14948	1.9898	1.95988	11.3403
Cl01006	Cula0001006	43.8752	33.9808	21.8198	202.273	90.6851	41.447	129.368	136.041	154.574	276.566	388.263	298.749	96.5816	29.5647	59.9276	155.75	219.288	34.1798
NewGene_3901	CLnGene3901	0	0.16775	0.291953	0.075787	0.129381	0	0.296608	0.33496	0.109789	0	0.070015	0	0.331345	0.150372	0.210404	0	0.284394	0.202591
NewGene_3904	CLnGene3904	0	0	0	0.628563	1.10301	0.319332	0	0	0	1.32701	0.947834	2.96093	0	0	0	0.343198	0.971796	1.71514
Cl29505	Cula0029505	0.408265	1.00307	1.94887	0.184482	0.444493	0.151209	0.922423	0.988718	0.83158	0.147258	0.278052	0.181711	0.455098	1.1731	1.31434	0.193455	0.342834	0.13482
Cl15835	Cula0015835	24.2716	17.716	15.572	41.3272	15.7379	77.2151	15.9615	20.162	10.7528	24.2356	18.5452	32.7538	10.7984	12.2646	6.23207	12.0117	10.791	27.6295
Cl23026	Cula0023026	0.551478	0.430517	0.497723	1.52809	0.621653	0.744983	0.264926	0.300585	0.220628	2.47976	0.986343	5.80701	0.877161	0.471304	0.61671	0	3.2199	0.198366
NewGene_14739	CLnGene14739	0	0	0.110658	0	0.076002	0	0.019804	0	0	0	0	0.265596	0	0.118089	0.131913	0.076265	0.096202	0.13615
Cl30280	Cula0030280	18.3325	14.5225	15.3911	26.4112	16.4834	34.992	17.5898	15.5373	13.8379	18.2338	22.8654	35.6975	17.3668	16.125	13.4688	51.0882	15.3513	21.5656
NewGene_10927	CLnGene10927	0	0	0	1.4494	0.287325	1.75099	0	0	0	0.798065	1.31991	0.891838	0	0	0	1.44247	0.489846	1.11587
NewGene_10924	CLnGene10924	0	0	0	2.42951	1.38891	1.00929	0	0	0	1.96532	2.12759	1.29229	0	0	0	2.35421	0.56003	1.01568
NewGene_10923	CLnGene10923	0	0	0	2.99712	0.825949	0.947624	0.055493	0	0	7.40115	3.19762	0	0	0	0	1.86756	3.23493	0.325622
NewGene_5993	CLnGene5993	0.754193	1.4725	0.446558	3.71947	4.18525	1.29885	0.924753	0.644276	0.815292	4.54808	4.73461	5.02031	0.567775	0.96349	1.23688	5.13434	3.37165	3.65901
NewGene_5994	CLnGene5994	0	0	0	1.28507	0.724692	0.912359	0	0	0	2.89908	1.25138	1.90867	0	0	0	1.02082	0.415851	0.69912
Cl13365	Cula0013365	0.404954	0.688027	0.96074	1.81389	2.58549	4.95541	0.47856	0.631063	0.531306	1.39753	3.68913	7.72894	0.756043	0.814705	0.818202	0.986142	1.75465	4.55252
Cl17475	Cula0017475	20.247	3.08691	2.28673	34.4104	7.23485	5.77108	4.27531	0.915875	0.766581	29.2672	9.9239	4.84354	8.90962	3.4273	3.57175	48.7411	22.6145	12.3518
Cl17471	Cula0017471	0	0.006325	0.059544	0.013354	0.033805	0.032807	0.006129	0.018134	0.038103	0.012553	0.04091	0.017603	0.006653	0.026316	0.045367	0.00978	0.039656	0.074943
Cl34271	Cula0034271	6.35178	3.92542	8.75044	10.0357	10.8401	10.714	2.18018	0.530598	0.622753	3.86017	2.26283	0	11.4966	2.42452	6.71542	5.48694	1.49244	14.5569
NewGene_7738	CLnGene7738	29.9632	52.1163	25.686	0	0	0	15.0963	18.1203	14.5738	0.260352	0	0	34.1387	28.5444	14.3149	0	0	0
NewGene_16802	CLnGene16802	0.61549	0.90193	1.36241	0.13281	0	0.052552	1.03161	1.25139	0.860396	0.063356	0.269705	1.75243	1.06855	1.07181	0.748264	0	0.027851	0
NewGene_1678	CLnGene1678	0	0	0	0.532764	0.326177	0.323016	0	0.033538	0	1.6136	0.780899	0.933838	0	0	0	0.502782	1.09022	0.13356
Cl03092	Cula0003092	1.07462	1.87978	0.529374	14.7467	2.25184	6.33431	1.55362	2.16264	0.601162	6.92378	1.95601	0.172426	1.57722	1.37275	1.30661	16.2475	1.09366	3.80648
Cl08970	Cula0008970	0.187036	0.253969	0.643498	0.036611	0.024744	0.032249	0.202817	0.156086	0.291156	0.024395	0.029725	0.050042	0.146431	0.333007	0.402685	0.054467	0.090453	0.152546
Cl01835	Cula0001835	0.025124	0.194293	0.021561	3.80604	9.36191	2.28989	0.010936	0	0.295258	1.69241	2.96846	2.77524	0	0.006563	0.16918	2.34141	1.37808	4.65049
Cl03542	Cula0003542	8.48591	10.9981	11.6549	6.4212	7.43748	4.08708	15.9562	18.0425	19.2919	8.71182	7.38573	4.08793	9.28312	12.0935	15.2462	3.39451	8.67075	4.39808
Cl03548	Cula0003548	1.42889	1.19195	0.860934	0.718459	1.9185	1.25949	0.786139	1.15728	1.55855	1.34919	3.21624	3.13617	0.550727	1.07183	1.42801	0.732904	3.42534	1.72035
NewGene_5609	CLnGene5609	0.92939	0.652386	1.31168	2.9182	4.41073	9.7594	2.64587	4.33106	5.51908	5.0345	8.89785	26.0095	1.22966	1.47981	3.68082	1.30847	3.15902	6.28453
NewGene_5602	CLnGene5602	0	0.087813	0.036577	0.076575	0.349906	0.775205	0.192961	0.191014	0.340066	0.606515	0.844609	2.01915	0.066372	0.158488	0.215326	0	0.0617	0.030019
NewGene_5604	CLnGene5604	0	0.088292	0	0.716718	0.598953	0.838639	0	0.076812	0	0.994056	0.627858	2.43686	0	0	0	0.251272	0.27548	0.760462
NewGene_5606	CLnGene5606	0.233928	0.059972	0.268651	1.2911	1.16697	1.37817	0.216091	0.328387	0.537951	2.98676	2.45944	6.44294	0.097693	0.36948	0.407	0.860663	0.741984	2.05454
Cl19863	Cula0019863	2.15867	1.34195	2.50932	1.96021	2.16668	1.14187	1.179	0.992327	0.720755	1.076	0.847045	3.26588	2.29241	0.931219	0.800727	1.50512	1.20571	1.06561
Cl09739	Cula0009739	0.939396	5.84716	1.7674	7.69115	25.8307	1.7199	0.192244	0.085354	0.331563	1.51222	2.8604	0.216699	1.33411	1.19629	1.30332	2.83869	2.23127	7.26658
Cl09731	Cula0009731	1.26832	1.38025	0.966639	1.04462	1.88951	4.35306	1.17959	1.39602	0.783397	0.476208	0.937808	1.36821	1.30773	0.620103	0.27419	0.330773	0.973508	3.91994
Cl09737	Cula0009737	0.118431	0.076235	0	4.04959	0.777497	0.328808	0.347809	0.097182	0.082102	9.73278	2.03997	0.552047	0.052519	0	0	3.26224	0.898977	0.404467
NewGene_4558	CLnGene4558	0.029858	0.093772	0.038406	0.089481	0.320485	0.07729	0.024235	0.17287	0.059707	0.440575	0.420392	0.665897	0	0	0.023291	0	0.39458	0.051921
Cl27919	Cula0027919	1.77891	2.88862	4.9001	1.5935	3.32181	186.526	1.59125	1.47307	1.33891	1.71841	2.15608	170.093	3.10126	3.10503	1.76866	8.4537	1.14575	117.674
NewGene_4550	CLnGene4550	5.28731	22.3941	1.98883	144.631	146.247	4.95957	8.57579	14.8699	13.5096	101.367	54.9061	1.71883	3.0563	2.12186	22.7818	38.8709	39.7206	22.6438
NewGene_4551	CLnGene4551	1.42158	2.19605	0.578247	36.2515	11.3694	3.75346	4.22561	6.47494	7.33133	32.3268	9.69725	0.285567	0.988251	0.68898	6.98975	10.6677	12.641	6.18094
NewGene_8745	CLnGene8745	0.599506	0.575345	0.651648	0	0	0.039267	0.572941	0.671276	0.726236	0	0	0.126207	0.316072	0.850116	0.644179	0	0	0
NewGene_9606	CLnGene9606	20.9536	38.2218	28.8569	11.0882	15.8824	6.4281	16.9987	20.9714	22.7146	13.0529	26.5359	58.8606	41.1063	28.6109	22.8698	13.6713	15.6226	10.6007
Cl22287	Cula0022287	1.22837	1.06763	0.772774	0.758314	0.734114	1.00958	1.06649	1.00137	0.661937	0.68272	0.86783	1.33783	1.40187	1.14765	0.895834	0.744464	0.381309	1.22579
Cl18808	Cula0018808	2.30966	1.9048	2.72786	4.52796	1.80055	1.91187	1.65379	1.57484	1.13624	9.22084	2.11326	55.2032	1.7383	1.31723	1.2301	12.3551	0.907761	1.8621
Cl18804	Cula0018804	1.64417	3.20453	5.7231	0.096744	0.500626	0.117388	0	0	0	0	0	0	0.955371	4.84975	0	1.89	0.006875	0.421831
Cl25409	Cula0025409	28.5149	30.8099	46.8944	4.42912	8.78051	10.6962	5.30138	5.98586	4.31717	1.39842	1.16992	288.418	18.1248	16.9329	6.76927	8.32824	2.43652	21.1664
Cl04364	Cula0004364	5.09478	7.17815	7.22257	1.75537	5.75679	1.42854	4.08106	6.00519	5.77401	1.56216	2.84708	1.2708	3.25628	10.2424	5.11292	2.36789	5.33023	2.18891
Cl12944	Cula0012944	2.30051	1.76878	1.90603	4.39834	3.0658	6.84376	0.360109	0.429535	0.578476	1.22103	3.43023	2.32323	1.83227	1.33379	1.21186	0.878021	1.40436	7.72144
Cl29186	Cula0029186	8.0512	7.77384	2.10911	128.314	55.2881	13.627	11.4866	8.02159	7.0793	230.376	65.0063	30.8671	1.84104	3.16337	8.44915	83.8759	60.808	10.4125
NewGene_5386	CLnGene5386	2.43774	17.7762	3.4896	21.7045	68.5811	2.54081	2.41855	3.75804	2.64162	17.947	27.6581	0.984892	3.23918	5.01364	3.80755	7.79989	11.0767	12.5677
Cl29232	Cula0029232	15.3558	14.78	11.3389	9.23912	5.26922	13.9497	17.3486	20.2807	14.5809	7.18262	7.17556	7.67835	14.7052	13.052	10.3922	5.11775	5.21132	7.05366
Cl21406	Cula0021406	12.8775	19.4181	38.9348	20.9663	25.9475	635.546	31.3448	71.739	55.4807	29.46	53.1357	654.978	12.713	17.3715	21.039	31.327	26.7371	325.726
Cl22178	Cula0022178	1.71464	3.0843	2.21756	5.09285	4.84049	2.52556	5.43351	10.6539	10.0467	11.3165	11.9658	3.27005	5.21709	2.59359	4.32315	0.554606	2.85304	0.891395
Cl10499	Cula0010499	0	0	0	1.97871	2.52196	2.89427	0	0.070567	0.051688	2.03477	2.84614	3.02102	0	0	0	2.41683	2.62469	3.40806
Cl22174	Cula0022174	1.42345	1.29869	1.80798	0.839014	0.663448	2.87683	2.22856	2.57307	2.15508	0.594632	0.696454	1.54418	1.32849	2.7378	2.02194	0.291929	0.735053	1.32229
Cl10497	Cula0010497	1.63828	0.317015	0.769224	0.743399	0.222346	1.05042	3.0662	1.04053	0.412412	0.253043	0.471269	0	1.40426	0.424431	0.678114	0.075295	0.482951	0.554569
Cl07899	Cula0007899	1.14337	1.09119	1.8365	8.14309	11.0373	7.18686	1.51745	1.16982	1.30484	12.6657	10.4254	4.66295	1.58121	1.8311	1.1812	9.76792	11.1207	9.61909
Cl19058	Cula0019058	3.72539	3.30332	0.791562	9.22003	8.34676	3.26591	3.99619	2.37197	2.06755	19.1934	8.59484	4.90556	1.92146	0.823986	2.63883	1.93731	5.97858	3.25444
Cl04276	Cula0004276	8.5723	12.6751	13.6348	8.18853	11.5861	6.5581	10.4119	11.6319	11.8362	4.77088	9.97025	5.03417	20.0757	19.8131	13.6377	7.51599	12.7753	6.43938
NewGene_18037	CLnGene18037	0.418338	0.371034	0.142502	58.9847	63.2231	12.5869	0.266642	0.285141	0.292571	25.082	17.177	7.84724	0.118119	0.229007	0.220364	60.9051	10.3554	21.1032
NewGene_169	CLnGene169	0.017086	0	0.007382	1.22864	1.67857	2.92687	0.057378	0.032112	0.022598	1.26109	1.91799	3.63457	0	0	0	1.78542	2.07042	2.86355
Cl20440	Cula0020440	7.60783	8.66622	8.28317	4.12046	4.57962	4.3817	6.52299	6.20501	5.74401	5.25546	5.07842	6.23682	7.19077	7.7729	5.60398	5.59812	4.60265	4.57925
Cl20441	Cula0020441	6.90897	8.34708	8.31382	25.2129	39.0311	8.58843	12.2445	14.8709	26.7744	45.9465	64.8794	7.92683	7.66385	7.02061	16.0426	14.3644	44.1516	13.236
Cl19324	Cula0019324	14.7663	11.4944	12.0124	7.83666	7.62498	7.87052	16.1714	20.9458	18.4944	8.76613	8.25939	6.6008	16.0497	15.4939	14.2754	6.5338	7.91876	7.11874
Cl18491	Cula0018491	6.42809	7.40722	8.25967	4.81614	5.85485	7.33508	7.79584	9.8013	8.67297	6.85565	6.60678	13.5957	8.63137	8.15883	7.60776	3.76259	4.60346	6.99178
Cl18142	Cula0018142	0.198017	0.181749	0.234771	0.438779	0.323438	0.714389	0.522623	0.745001	0.365546	0.261431	1.36174	0.173897	0.675129	0.242875	0.448679	0.438299	0.609029	0.867385
NewGene_3075	CLnGene3075	0	0	0	3.48603	3.28254	3.17126	0	0	0	2.981	3.78654	4.37334	0.010277	0	0	3.81318	3.14808	4.30145
Cl05634	Cula0005634	14.8505	15.78	14.4071	7.86811	7.43341	9.60106	18.7143	17.3262	19.6665	11.2605	10.8609	83.8061	17.8467	13.5522	18.6133	3.34271	8.40968	7.2643
Cl17673	Cula0017673	9.42843	8.47303	8.39335	15.2404	12.4074	33.5072	13.9307	12.5069	10.2416	12.5782	19.8983	27.6948	14.2719	10.71	9.5363	14.1376	11.6643	20.29
Cl17671	Cula0017671	0.123842	0.214544	0.300371	0.032667	0.037579	0.070626	0.04326	0	0.050513	0	0	0.305935	0.085093	0.052885	0.264956	0	0.126191	0.049864
Cl17676	Cula0017676	0.242502	0.109424	0.724913	1.24927	0.989135	34.8561	0.066817	0.062432	0.156597	0	0.198067	3.48384	0.616981	0.455385	0.563934	0.271854	0.316581	16.2828
Cl02942	Cula0002942	0.468861	1.14156	0.293366	2.77675	3.07322	1.40955	1.17438	2.13203	1.71001	3.39279	4.16725	2.11721	0.226429	0.239873	1.23348	1.55712	3.39038	1.79231
Cl27498	Cula0027498	23.5625	6.26499	8.38693	74.2186	4.07209	231.912	51.8129	20.2035	8.71121	60.0907	52.4856	404.965	26.0044	7.38125	6.88056	39.4038	5.25021	64.2344
Cl27494	Cula0027494	1.38917	0.182954	0.445203	18.5964	0.635604	19.4634	2.52159	1.72061	0.404395	6.70758	4.74118	0.021334	0.391495	0.173119	0.225683	5.4001	1.33026	10.161
Cl36855	Cula0036855	0	0.447197	0	5.09446	0.394569	9.66099	0.456413	0.123802	0.32925	14.846	0.880622	22.5329	0	0	0.235986	6.9375	0.439242	2.80949
Cl02363	Cula0002363	0.439613	0.42126	0.597017	2.06127	0.686529	0.268228	0.280286	0.352105	0.28054	0.584292	0.425849	0.516899	0.354667	0.481375	0.234274	10.223	0.212541	0.299053
Cl36583	Cula0036583	3.23798	2.3495	2.56468	12.4663	8.53075	6.49532	4.21965	5.88188	9.81909	12.6733	6.67164	9.47602	2.91664	2.34749	6.58655	11.0389	3.3002	4.70497
Cl13774	Cula0013774	1.5849	4.50036	1.67232	13.4144	15.293	6.23963	3.08821	2.07547	3.22846	43.6996	13.6923	6.23175	1.44388	0.945193	3.97455	4.95726	8.81391	7.81315
NewGene_7434	CLnGene7434	0.048931	0.254374	0.120001	0.03734	0.130623	0	0.204846	0.247194	0.317721	0.128249	0	0.131175	0.287292	0.339372	0.291887	0	0.096165	0
NewGene_7436	CLnGene7436	15.0867	14.845	12.7396	27.5344	31.4364	24.9821	13.2482	15.602	23.9398	32.4035	33.066	30.0227	16.3013	10.1611	21.184	25.1004	35.6489	36.0136
Cl03700	Cula0003700	2.13795	1.91262	1.26277	0.228924	0.195033	0	2.55165	3.87053	6.04474	2.03114	1.04844	4.99929	0.364103	2.26865	3.48236	0.100826	0.08452	0.078756
Cl11958	Cula0011958	9.03952	14.3079	16.0201	16.5224	5.01547	11.557	13.5405	8.88396	7.9356	8.49684	11.9899	5.65057	9.62964	8.46334	17.6553	9.10288	4.85039	7.167
NewGene_7387	CLnGene7387	4.88766	1.97976	1.24107	9.40028	2.70598	1.18508	2.27047	6.96985	3.31034	1.23168	2.28938	0.291127	1.61377	4.10229	1.5764	7.06091	2.48079	4.21593
NewGene_17998	CLnGene17998	0	0	0	5.77987	6.45938	5.89842	0	0	0	5.73184	7.15358	5.77159	0	0	0	5.65412	6.75099	7.62252
Cl11953	Cula0011953	6.80517	3.73549	2.57502	8.4719	6.03944	19.8534	7.04387	5.74966	3.0953	10.6248	7.6026	25.5824	2.88423	1.63199	2.69042	6.10733	8.24178	8.71689
Cl11957	Cula0011957	5.2457	3.08203	1.82965	3.23549	0.256966	14.1136	4.00648	1.11887	0.488923	0.550671	1.31613	3.82205	3.63648	2.20915	0.225259	1.26345	0.261064	6.18554
Cl07461	Cula0007461	0.024079	0.022271	0.063091	0	0	0.104544	0.032734	0	0	0	0	0	0	0.087773	0	0	0	0.082521
NewGene_17662	CLnGene17662	127.866	34.6852	34.9991	424.559	39.2228	1194.57	128.002	96.5841	69.6413	119.115	130.369	1935.26	80.5094	46.681	89.6983	71.7286	69.7535	405.88
Cl12425	Cula0012425	0	0	0	0.800238	0.981125	1.05072	0	0	0	1.04406	2.28056	2.45311	0	0	0	0.846955	1.25886	0.723695
Cl37066	Cula0037066	0.990256	2.57902	1.64074	0	0	0	3.22041	3.6447	7.70747	0	0	0	2.25442	2.64683	2.85527	0	0	0
NewGene_12013	CLnGene12013	11.3587	7.81593	11.935	5.7527	7.28135	5.42552	11.2034	14.151	12.6638	5.44848	5.84826	8.10647	8.44609	11.8988	11.8699	7.37994	6.52668	6.77783
NewGene_12016	CLnGene12016	30.2383	54.363	20.1979	260.766	461.435	33.445	10.836	11.6207	29.0226	94.3983	146.852	6.68339	35.2689	16.0503	33.7416	208.395	133.436	114.01
Cl09538	Cula0009538	41.4568	51.0822	11.5716	135.771	84.5297	1.97299	23.1185	27.863	20.1276	133.233	50.6637	2.07111	13.3081	7.32989	43.0406	103.749	56.3751	9.36621
Cl01703	Cula0001703	269.281	279.323	316.689	1.07139	0.705003	0.826415	224.288	203.005	253.298	0.902964	0.548505	0.593502	355.186	270.428	319.353	1.01923	0.320631	1.06561
Cl10729	Cula0010729	5.0981	14.711	2.0296	182.957	101.567	19.9781	7.59007	5.92542	15.1235	226.481	69.5808	3.22436	4.56829	1.47655	19.4095	69.0712	58.5646	62.2061
Cl09286	Cula0009286	1.15338	0.934268	0.48171	0.859778	0.957672	6.85854	6.59505	6.34294	3.44101	1.81264	14.0105	38.6683	1.56485	0.756447	1.4841	0.571933	8.46351	4.35672
Cl09289	Cula0009289	51.3687	86.4393	40.1787	251.057	282.337	73.4555	60.61	43.2382	99.1682	347.345	154.379	17.1316	55.3438	33.8688	65.3839	132.222	91.7315	125.743
Cl28850	Cula0028850	3.40731	5.56507	26.0831	0.863123	3.66713	13.394	12.5203	12.928	26.538	0.516687	6.98713	1.22012	11.6407	64.1543	12.011	2.0745	3.2156	20.1366
Cl28856	Cula0028856	3.78588	4.06449	4.38363	1.3745	1.86388	1.46041	4.8814	5.08256	6.91193	1.01337	2.24987	2.07349	2.01559	5.66713	4.91812	2.11239	1.86115	2.03594
Cl36009	Cula0036009	2.47529	1.25148	2.5313	2.86039	4.23566	2.23377	1.84236	2.22975	2.10393	4.19499	2.80602	3.95919	1.45511	2.30023	2.22446	4.96309	2.90119	2.69373
Cl31059	Cula0031059	0.732897	0.298169	0.780067	2.26466	0.659479	6.21266	1.43024	1.69589	0.405945	2.68213	2.21033	23.0668	0.855758	0.378452	0.068771	2.06314	0.478667	2.91802
Cl36003	Cula0036003	3.79516	3.20898	3.48545	22.4336	4.26213	5.38488	4.43799	2.57876	1.39751	12.3937	2.50988	18.378	6.14617	2.72386	1.07188	38.5375	2.79997	5.72759
Cl33745	Cula0033745	2.81963	4.16888	2.87581	0.471812	0.278347	0.225093	7.72442	9.76708	11.411	0.742513	0.965555	0.897418	3.25061	3.84162	6.23564	0.231452	1.1383	0.481652
NewGene_4148	CLnGene4148	3.73012	0.885359	0.242231	57.1501	1.51281	0.901861	1.66615	0.37064	0.435477	90.9702	10.6846	62.8064	0.087606	0.074893	0.338711	299.49	76.5207	0.191414
NewGene_6882	CLnGene6882	0.43674	0.098698	0.059269	5.36721	2.35816	1.50215	0.026908	0	0	2.85093	2.10866	0.101959	0	0.037213	0	9.88133	4.92703	0.889619
Cl29438	Cula0029438	14.1746	18.1538	8.00993	37.7125	27.7068	39.7984	34.7316	38.5126	28.173	72.881	38.6497	11.4257	16.7895	10.5242	18.4842	21.3465	19.139	26.3049
Cl29434	Cula0029434	0.897619	2.52192	0.564178	9.51835	23.1197	4.36017	1.87241	2.24581	1.81008	13.2363	9.22257	3.52637	0.548202	0.241017	2.46397	6.90473	4.09394	5.70978
Cl32832	Cula0032832	2.2089	1.04925	1.0091	18.9172	3.11112	6.31656	5.10623	3.0797	1.28633	40.0329	6.72864	2.97299	2.04754	0.56023	1.72816	14.1624	3.24045	3.74557
Cl04020	Cula0004020	13.0724	22.1548	12.4084	4.31293	7.98469	7.63644	8.3657	15.4722	15.3525	10.2284	8.94198	4.79658	12.5125	9.19521	13.9718	7.75698	14.4692	7.27933
Cl25500	Cula0025500	0.73759	0.644099	0.79554	0.250214	0.535292	1.28335	0.670419	1.01653	0.849254	0.335274	0.717805	0.934941	0.672889	0.772501	0.550986	0.396784	0.406592	0.550722
Cl01053	Cula0001053	1.56354	2.32246	1.90829	2.9421	5.76942	2.75849	2.78789	1.93364	2.10898	5.50092	6.02867	3.92897	1.40241	1.52278	1.35995	2.62995	4.95061	5.19162
NewGene_8827	CLnGene8827	4.3052	2.31273	5.42244	1.98783	4.34693	2.52031	5.89331	7.72603	7.72207	4.67633	6.16498	6.20881	0.115674	1.42666	4.73154	3.41137	4.55872	2.03192
NewGene_2845	CLnGene2845	0.682709	0.524834	0.672222	0	0	0	0.342801	0.30572	0.317044	0	0	0	1.31189	0.60395	0.753385	0	0	0
Cl27990	Cula0027990	0.468857	0.424797	0.521846	2.82304	0.670247	5.65098	4.70657	3.01212	3.25821	8.87697	8.57268	8.52534	1.07601	0.243382	1.52251	0.180871	1.57263	3.12332
Cl34576	Cula0034576	142.417	89.7658	92.4079	194.796	19.562	11.6379	70.7754	80.2624	47.252	263.734	105.299	1256.91	44.0547	54.3681	94.0069	136.647	55.0755	7.68783
NewGene_13165	CLnGene13165	0	0	0	0	0	0	0	0	0	0	0	0	0	0	0	0	0	0
Cl31872	Cula0031872	9.8182	2.07623	0.188741	49.5145	5.22478	0.669557	5.82688	1.35547	0.587136	31.562	6.53022	0	0.852757	0.061984	2.91437	121.165	14.4405	0.896651
Cl29924	Cula0029924	10.0971	16.8656	20.1174	7.69489	16.2009	10.7634	8.88798	10.1377	15.3095	2.26691	6.15321	3.40206	13.6816	13.1861	14.2807	14.9819	7.6315	21.7861
NewGene_6568	CLnGene6568	0	0	0	1.71658	0	0	0.289492	0	0.39524	6.09392	0	0	0	0	0.07168	5.42677	0.052606	0
NewGene_6566	CLnGene6566	1.90692	1.54018	2.33091	0.461961	1.2642	2.03371	1.77775	2.57484	2.19153	1.78024	1.3797	0.837632	1.25764	1.94956	2.38072	1.48752	2.59135	2.0652
Cl22041	Cula0022041	0.092467	0.038883	0.019358	0.715483	0.618533	0.604423	0.049072	0.021442	0	0.070963	0.722345	4.01401	0.20045	0.076	0.079355	0.340188	0.294107	0.950497
NewGene_13044	CLnGene13044	1.72145	1.4904	1.71154	0.570173	0.392876	0.814245	2.07709	1.78113	2.32284	0.637272	0.324646	0.468864	2.12439	1.70494	2.41711	0.366683	0.338213	0.185712
NewGene_5039	CLnGene5039	0	0	0	0.61207	0	0.831754	0	0	0.03175	0.325311	0.424608	17.5601	0.005628	0	0	0	0	0.090554
Cl32066	Cula0032066	0.055979	0	0	2.69346	0.052863	0.473056	0.436672	0.545023	0.171717	12.116	0.39321	18.353	0.025516	0	0.135442	5.06626	0.293449	0
Cl32060	Cula0032060	5.00357	5.53574	4.33729	3.82411	3.92649	0.481859	7.39581	8.99203	10.1306	8.39035	9.44481	10.6885	4.08163	4.25155	9.02786	4.18157	7.14091	0.543108
Cl24256	Cula0024256	0.972102	1.54289	10.6876	0.071418	0	0	0.2872	0.044681	0.207203	0.535425	0.097684	0	0.91444	0.954053	2.11986	0.224602	0	0
Cl18303	Cula0018303	2.30979	2.03652	3.19421	0.679091	1.30305	0.797837	1.67789	1.99661	1.84455	0.43326	1.12115	0.927273	1.30191	2.9845	2.44854	1.83283	1.21088	1.39649
Cl18301	Cula0018301	3.47944	7.32347	6.69962	2.09067	4.20214	3.0335	2.91471	1.57268	0.884517	8.74888	5.58315	0.321643	7.10772	16.0885	4.61767	1.39947	0.957487	1.76374
Cl18304	Cula0018304	6.69759	6.21178	6.93533	0	0	0	2.11198	3.46395	3.45883	0	0	0	3.88573	4.40885	2.85509	0	0	0
NewGene_11709	CLnGene11709	3.17143	2.27804	1.26646	1.70338	2.06135	51.1898	2.07182	1.51955	1.77246	1.79018	3.85426	38.2031	1.72065	1.08214	0.404147	3.71734	3.92387	33.5488
NewGene_16732	CLnGene16732	0.748802	0.438528	0.57515	2.92364	2.48768	5.37537	0.613824	0.210234	0.140166	2.03051	5.62784	11.6826	1.05668	0.701487	0.520392	2.71906	1.60763	5.85454
NewGene_16735	CLnGene16735	11.2936	13.4065	12.511	2.30562	6.3064	2.18315	6.91323	6.0172	5.60692	0.611575	1.84518	1.24517	12.2209	14.1414	8.031	4.98821	1.46724	3.89752
NewGene_16736	CLnGene16736	0	0	0	1.77436	4.92408	2.95156	0	0	0	1.98584	3.28592	2.21799	0	0.04236	0	4.31023	3.49052	2.43156
NewGene_16738	CLnGene16738	0	0.09622	0	1.50454	0.655962	1.04596	0.204554	0	0	2.11212	2.12701	2.95486	0	0	0	1.8088	0.731289	0.798961
NewGene_2315	CLnGene2315	1.57583	0.167805	0.401564	2.45914	1.48277	3.42651	0.115689	0.214223	0	0.686026	1.24898	0.019375	0.246795	0.27062	0.157873	3.90551	0.733068	5.15478
NewGene_6825	CLnGene6825	0	0.034524	0	2.45423	0.178171	0.21358	0.082528	0	0.013661	10.2104	0.954735	0.086521	0	0	0.028565	0.316222	0.239787	0.221481
Cl09887	Cula0009887	26.4351	63.0037	3.72622	428.913	446.304	19.5988	31.3395	30.4127	11.0926	211.711	154.829	7.9626	18.4608	12.3543	21.4723	122.181	144.374	174.716
Cl29377	Cula0029377	1.36495	1.92513	2.20596	1.60436	3.75329	2.79799	0.957423	1.45284	1.75858	1.8381	2.90487	3.96248	1.29771	1.60726	1.48408	2.21904	3.96281	3.37742
Cl29375	Cula0029375	0.865652	1.61622	0.950918	4.33384	2.94133	3.05327	2.56956	1.71002	1.66986	5.59208	1.92863	5.1797	2.08186	0.586961	1.17869	2.55504	1.76402	3.46657
NewGene_344	CLnGene344	7.90445	3.2725	0.894672	0.138919	0.154651	0.079281	3.37378	2.52972	0.877085	0.18164	0.055827	2.23284	1.2557	1.33634	0.986034	0.464753	0.475723	0.078652
Cl21613	Cula0021613	0.998711	1.7405	0.414255	7.75339	9.22084	2.9948	1.63518	2.03495	1.99193	5.70869	6.64862	2.24467	0.81408	1.09274	1.58225	4.53681	5.27559	3.68835
Cl07913	Cula0007913	0	0	0	20.7551	4.91545	13.6443	0	0	0	11.7587	5.54353	14.4366	0	0	0	9.76789	11.022	8.28253
Cl07912	Cula0007912	27.229	22.5889	19.0884	24.8125	24.5349	12.1433	17.4905	15.619	21.6666	13.5922	28.6195	21.4197	28.4563	33.9568	23.874	35.257	45.1963	19.2106
Cl07917	Cula0007917	13.5166	11.4436	5.92555	25.6491	10.7297	24.1899	13.9082	16.6739	19.5018	26.9333	17.1203	8.72852	9.37539	4.43018	22.4439	22.6527	21.1508	18.9919
Cl12111	Cula0012111	5.68583	4.41042	6.08457	20.9097	8.37795	49.4231	12.7951	9.65925	6.70524	12.2799	20.4823	28.1187	8.31202	4.11146	5.93393	9.1349	7.71965	28.8774
Cl36641	Cula0036641	0.402464	1.71881	1.83492	0.619606	3.15351	0.448679	0.775788	1.33405	1.14014	0.391383	0.595378	0	2.46502	4.84665	2.49364	0.653468	1.08813	0.681947
NewGene_13617	CLnGene13617	0	0	0	0	0	0	0	0	0	0	0	0	0	0	0	0	0	0
Cl23618	Cula0023618	20.3112	32.7797	28.7687	21.1963	14.1265	22.3276	32.2819	28.6011	24.0051	16.8612	44.9615	39.5633	67.7191	30.7422	52.8965	7.75883	22.8894	15.3519
NewGene_14343	CLnGene14343	0.057796	0.116188	0.170597	0.763439	2.51395	0.138706	0.210817	0.170382	0.523674	0.134936	2.48419	0.723526	0.062789	0.169111	0.229017	1.14635	1.52207	0.386928
Cl13151	Cula0013151	2.10597	0.780643	1.82268	0.788349	0.356744	1.66399	1.60839	0.50334	0.282689	0.065794	1.06439	1.65571	2.69457	1.17859	1.36291	0.337674	0.325125	2.37423
Cl19178	Cula0019178	9.79513	1.58326	0.45968	0.404482	0.29228	0.612668	2.58464	0.779783	0.364117	0.063912	0	0	2.16919	0.202008	0.660141	0.94772	0.248451	1.48403
Cl04751	Cula0004751	0.378559	0.654067	0.148453	39.042	17.9556	8.47545	1.84983	0.24653	0.613807	47.3162	17.0622	8.94385	0.243356	0	0.573149	13.4402	7.11067	6.29536
Cl14512	Cula0014512	27.3939	32.5992	37.855	10.2972	18.972	12.0862	10.4885	8.12085	8.51739	8.2853	8.52595	3.38185	35.4815	36.1031	14.5995	11.062	13.7072	18.7789
Cl11745	Cula0011745	13.6374	13.0175	13.8189	14.8272	16.554	16.813	11.338	11.8047	10.0507	17.1814	18.1229	26.3279	15.0262	14.6828	13.8573	21.6107	15.579	22.3177
Cl11747	Cula0011747	2.60481	2.52123	1.6221	0.196466	0.465213	0.674928	2.06292	0.814403	0.752513	0.052757	1.32233	0	7.31705	3.06137	4.32822	0.169227	1.34645	0.401222
Cl14518	Cula0014518	4.82336	10.9724	10.7369	0.226352	1.78899	1.9728	4.30152	6.86189	6.72042	0.147249	0.562149	5.84551	10.3455	13.4904	6.57389	0.289505	1.01918	2.74168
Cl02757	Cula0002757	0.931933	1.26545	2.74304	2.6348	2.95776	15.8238	3.35914	3.21524	3.15168	5.7807	5.24635	40.0275	3.63279	2.55613	3.10875	2.9599	3.82619	14.1072
Cl02751	Cula0002751	1.79671	2.39725	2.95864	2.98613	2.35157	4.1923	3.80523	3.82931	3.71487	5.13366	4.32653	16.3195	2.57882	2.07919	2.28433	1.54006	2.41723	2.55681
Cl12207	Cula0012207	1.12581	1.61425	0.92473	4.84284	3.50127	4.53419	1.57458	1.10185	0.82288	4.22861	3.53747	11.4709	1.57451	1.47747	1.04015	3.30507	4.2848	5.77696
Cl12203	Cula0012203	10.0969	18.0615	32.6089	2.48651	5.69449	1.09715	11.1526	12.5495	12.3418	2.893	5.07348	2.66795	6.81574	18.1832	11.7013	5.00808	4.53404	2.33992
Cl26939	Cula0026939	21.9494	27.2779	15.8827	14.7934	31.7003	8.40769	27.058	24.175	28.725	6.61703	20.7889	9.09658	31.2761	15.2948	22.8914	36.2673	40.8735	18.357
NewGene_15128	CLnGene15128	1.52036	0.91176	1.37162	3.92136	1.6688	12.3312	2.14716	1.52653	0.964005	2.89473	3.32559	15.6185	1.03536	0.727306	1.24283	6.68683	2.10399	11.5054
NewGene_15126	CLnGene15126	2.73261	2.53288	2.98431	0.33628	0.671452	0.875294	2.67882	2.85366	2.86186	0.398214	0.323433	1.47526	2.9532	3.7256	3.61953	0.703948	0.483011	0.711597
Cl13335	Cula0013335	5.97252	6.05687	7.90649	1.05623	1.00023	1.04502	5.9708	8.53794	7.3819	0.789745	1.1553	1.89977	9.52894	7.11824	8.74669	0.847268	1.87322	0.999916
Cl07585	Cula0007585	0.308382	0.519236	0.579289	0.592871	1.62167	0.400146	0.198134	0.207771	0.185713	0.234293	0.442771	0.019105	0.182667	0.44982	0.167193	0.813213	0.764061	0.627642
Cl16001	Cula0016001	2.44713	1.65203	3.07315	0.695779	0.929483	0.283899	1.73411	0.810671	0.922128	1.13291	1.22062	1.55185	2.24622	1.58765	1.27622	0.454666	0.826285	0.186679
Cl13637	Cula0013637	11.5948	8.34116	14.0898	4.13377	6.7897	5.73307	9.16844	10.4675	9.49635	3.44972	3.71019	14.0855	10.4231	11.0509	8.63251	5.2236	6.3841	7.20736
Cl06189	Cula0006189	0.06828	0.552185	0	2.26083	1.60048	2.48853	0.202747	0.038082	0.040033	0.51329	0.63392	1.03158	0	0.05675	0.233752	0.58963	0.471294	4.23849
Cl06188	Cula0006188	40.7154	11.5643	1.81255	63.9409	16.6217	9.4172	21.4785	13.0632	10.5429	210.883	62.6252	4.88738	7.80498	2.21837	8.58054	53.2624	105.333	7.24875
Cl06183	Cula0006183	2.44098	2.8901	2.00059	1.76587	1.13732	2.0981	1.67962	2.04673	1.82853	1.1668	2.47858	3.23217	4.46657	1.15849	1.8354	1.30923	1.60517	1.87143
Cl21806	Cula0021806	6.75203	5.40491	6.70811	3.23283	2.46505	2.6124	5.28182	5.08203	6.99146	2.9576	2.43703	3.30498	6.77778	6.27857	6.7176	2.4305	2.45285	2.09222
Cl24144	Cula0024144	3.18196	4.44705	2.80444	2.21565	1.92672	6.79251	1.78783	0.962403	1.36432	0.42925	1.02497	0.254496	5.90787	2.52915	1.54088	2.64996	0.77629	6.78072
NewGene_2449	CLnGene2449	0.081265	0.10056	0.156995	5.53836	5.63897	5.80377	0.169824	0.221763	0.246956	4.80914	5.51196	13.1384	0.049899	0.047704	0.097475	4.96714	5.47977	4.24509
Cl09635	Cula0009635	3.25043	2.42602	3.28137	0.917145	1.34232	1.59586	1.50444	1.08066	0.815327	0.815111	0.641683	2.8724	1.52708	3.01196	1.55441	4.59346	1.12688	1.59152
Cl03933	Cula0003933	0.725365	2.06461	5.66928	4.84093	2.95757	0.329447	1.22215	1.13342	0.618683	0.822764	0.341668	0.297701	2.44803	1.26154	1.73243	8.71363	0.424998	0.903496
Cl08055	Cula0008055	1.73715	1.83641	1.8811	1.20811	1.22976	1.26589	1.83619	1.7025	1.85888	1.66865	1.87062	2.24241	1.17928	2.0637	2.43934	1.46452	1.6421	1.84637
Cl12588	Cula0012588	6.71739	7.94142	9.04757	1.77098	4.933	2.17657	4.76814	4.51046	5.45808	2.61223	4.48909	2.01476	2.55432	9.31471	4.46247	4.00715	4.36585	2.83416
Cl12589	Cula0012589	3.38789	3.49584	5.71105	14.4005	5.93065	10.6419	7.04185	6.06547	6.27777	15.3108	16.2609	5.73195	5.46604	7.18959	7.12136	7.71345	5.84458	8.17648
Cl32265	Cula0032265	6.21322	1.62896	0.918185	45.0106	7.52339	6.44308	9.17021	3.58115	1.39511	46.2172	27.8884	9.90443	2.58583	0.858375	1.53778	13.9111	28.1109	4.54512
Cl32267	Cula0032267	12.016	21.452	8.34757	102.579	181.139	16.73	23.6814	21.6203	56.2523	268.15	134.282	10.1203	8.89461	10.4557	45.8557	36.1192	84.9519	42.785
Cl32261	Cula0032261	0.515284	0.196874	0.614627	0.343433	0.841479	1.22524	0.324775	0.439436	0.405865	0.284214	1.07021	0.790099	0.19979	0.450647	0.262694	0.686179	0.907765	0.75239
NewGene_5133	CLnGene5133	1.6635	1.83351	1.03822	0.604332	0.618617	0	0.452539	0	0.032691	0	0.297315	0	2.94193	0.90598	0.640016	1.13768	0.277775	0.074685
Cl31249	Cula0031249	15.8407	5.42841	1.87501	59.8252	5.27725	9.53176	1.46654	0.626819	0.253315	1.46612	0.787911	0.740227	3.39012	4.45307	0.502981	105.095	1.14888	5.63749
Cl36212	Cula0036212	0	0	0	1.15966	0.046498	3.65545	0	0	0	0.373348	0.424611	3.54041	0	0	0	0.240599	0.151607	0.951719
Cl31245	Cula0031245	0.047245	0	0.196684	2.60118	3.44062	3.30753	0.412861	0.45264	0.134823	4.29613	3.95102	5.61594	0.489346	0.182865	0.363851	1.59619	3.99492	2.97582
Cl24641	Cula0024641	7.47489	9.74002	13.9677	8.76025	18.7538	9.99314	0.126435	0.141831	0	0	0.346856	0	15.1485	6.58976	3.69155	10.8833	4.88909	22.1952
Cl35547	Cula0035547	0.972612	2.45346	2.20161	1.79646	2.91577	1.63053	2.72136	2.64156	2.77251	1.71466	2.46665	8.27825	2.5104	3.01318	3.48208	1.60773	2.52658	2.76521
NewGene_9822	CLnGene9822	26.4732	11.1683	24.1883	1.26253	1.47461	2.18616	10.8563	4.16534	1.18573	0.725487	1.36687	3.03003	30.8663	11.4107	8.59223	1.07288	0.250849	3.43202
Cl22722	Cula0022722	1.30129	0.799464	0.196406	4.65238	1.99814	2.63748	1.25445	0.332127	0.502039	11.3335	3.22388	0.892189	0.203108	0.213591	0.448746	4.40382	4.73879	2.83148
Cl25117	Cula0025117	0.199132	1.72888	2.18503	1.9887	2.44712	0.453376	6.63694	10.0853	10.4084	0.240222	4.26542	0.195892	5.22152	2.62813	5.39185	0.492008	1.19661	1.04984
Cl25116	Cula0025116	2.94346	5.74146	3.3259	1.31057	8.87786	3.1143	1.04334	0.990523	1.68306	0.74991	2.0347	0	2.388	2.90522	0.996363	2.85181	1.64065	4.29471
NewGene_893	CLnGene893	0.507199	0.442496	0.611919	0	0.049201	0.034622	0.616148	0.998118	0.729863	0	0	0	0.263562	0.309559	1.2517	0	0	0
Cl23458	Cula0023458	3.32911	4.32605	3.4684	0.387019	0.209237	0.430482	3.15478	4.14286	4.40053	0.659354	0.24914	0.809654	2.28039	3.51592	3.95269	0.60638	0.867322	0.491681
Cl19770	Cula0019770	4.76791	5.41673	6.94464	7.34375	5.40339	4.97459	5.4146	5.54106	5.24832	6.28868	6.09551	8.37764	5.50919	5.68883	5.08908	6.03735	6.53805	6.03408
Cl19775	Cula0019775	247.87	295.844	302.681	87.3861	106.136	63.3759	274.609	325.368	257.351	108.698	113.54	59.2376	204.419	375.785	235.081	92.2095	128.584	64.1628
Cl00566	Cula0000566	53.4132	47.4308	19.3739	24.9329	18.0136	12.5375	14.7597	6.86249	4.19022	13.5879	8.66775	9.90563	15.6576	12.7834	6.45013	43.3942	18.707	10.8634
Cl27600	Cula0027600	1.33538	0.77773	1.17243	0.666532	1.03881	0.747688	0.928367	1.15983	1.13832	0.670729	1.30839	1.08063	0.793786	1.76354	1.17941	0.838047	0.790819	0.8015
Cl27606	Cula0027606	0	0.166561	0	0	0.053631	0	0	0	0	0	0	0	0	0	0	0	0	0.035018
Cl02514	Cula0002514	0.477012	0.40552	0.64627	1.27523	0.421265	2.42264	0.702334	0.68631	0.214526	1.374	0.746555	0.941245	0.393552	0.157035	0.113436	0.408789	0.25744	0.764964
Cl02511	Cula0002511	0.603526	0.51124	0.353871	0.869577	1.46078	0.637723	0.291289	0.273803	0.278959	0.624528	1.19189	0.894971	0.355328	0.455653	0.334996	1.27841	0.905474	1.10085
Cl25935	Cula0025935	0.608247	0.761705	0.559505	3.35397	2.48778	3.0231	0.422519	0.312676	0.546705	2.22732	2.5646	1.87142	0.892981	0.963193	0.553277	2.20592	1.73976	1.73974
Cl20375	Cula0020375	10.4443	12.0294	17.2403	4.55991	14.8594	7.86	8.43734	10.9292	9.70435	1.84582	6.59468	1.74096	13.3885	15.7656	10.1624	6.02226	12.2507	12.4105
Cl20376	Cula0020376	1.19174	1.11459	1.58201	0.438827	0.354316	0.352879	1.49166	1.26818	0.67484	0.159909	0.284679	0.416434	0.772452	1.07162	0.985767	0.737072	0.234159	0.715961
Cl06057	Cula0006057	5.60927	0.560829	0.845496	19.2188	0.506417	123.912	3.95191	4.23987	1.31401	7.97369	5.15135	58.6902	1.04685	0.822186	0.329618	1.19559	0.677954	34.3244
NewGene_15490	CLnGene15490	0.844525	0.381643	0.244789	7.60019	3.06534	7.41621	0.316521	0.323426	0.310377	2.257	5.33091	4.90275	1.46515	0.629472	1.31589	9.00758	2.13128	10.9643
Cl19269	Cula0019269	5.61982	12.7481	8.96574	7.60181	9.53997	1.81624	29.9604	39.3233	26.3999	7.95273	21.0758	10.5193	13.6033	7.72461	11.6491	11.0731	12.7841	4.27848
Cl21594	Cula0021594	11.2003	9.9293	8.17428	4.27961	5.19322	3.67125	8.60043	6.78426	5.56594	3.84118	6.79035	5.24142	7.89336	8.53569	7.41893	4.69015	4.71564	4.31347
Cl19263	Cula0019263	3.71216	2.99456	2.54346	1.37061	1.50886	3.13736	1.74987	1.72134	0.771384	0.509922	0.850233	0.536462	5.07409	2.25389	2.44585	1.74962	2.01726	1.88034
NewGene_8794	CLnGene8794	1.15415	0.868822	1.20641	0.32382	0.148857	1.40989	0.703506	0.607299	0.085418	0.169443	0.773559	0.327725	2.85765	0.202228	0.712518	0.081366	0.489768	0.330276
NewGene_11781	CLnGene11781	6.32383	6.90703	6.83435	11.1676	11.4211	12.4624	4.75485	5.77996	5.12438	8.91543	9.95964	12.6869	5.41882	7.63915	4.5874	12.9829	11.1335	10.2085
NewGene_11785	CLnGene11785	1.59535	2.71677	1.0217	0.922386	0.930463	0.573359	4.21871	2.04167	1.5407	0.315172	0.548548	0.558166	1.56824	1.4166	2.90077	0.354105	1.3374	1.17158
Cl21139	Cula0021139	0.382904	0.355798	0.570219	0.053549	0.25607	0.368104	0.343679	0.461978	0.567834	0.105847	0.221165	0.36004	0.287171	0.449406	0.557121	0.117872	0.14989	0.285259
Cl21132	Cula0021132	2.46509	0.814849	0.954101	24.8396	0.835496	11.7988	5.96164	4.08591	1.67727	11.9583	3.65277	38.9031	0.623702	0.081993	0.648806	31.3742	2.22742	3.52754
Cl21134	Cula0021134	3.43366	0.458617	0.034621	15.511	9.7533	3.3581	6.19606	1.65001	0.998269	92.1152	16.0997	1.93257	0.934544	0	0.544716	4.74355	2.62839	3.0073
Cl23129	Cula0023129	1.7155	4.43723	1.73367	3.16733	17.0049	4.54477	2.30135	2.30741	3.34364	2.72678	5.60426	3.51381	1.9783	1.45559	3.99918	3.9845	2.90105	8.93313
Cl07038	Cula0007038	9.01115	6.06075	4.692	1.81439	3.30318	2.32965	3.09988	2.22786	1.20977	0.538703	1.14656	0.331892	4.84306	3.96464	3.50516	2.27873	7.31625	2.27177
Cl07036	Cula0007036	0.889214	0.80829	1.11072	0	0	0	1.00189	1.00805	2.58705	0	0	0	0.867999	1.62197	1.51788	0	0	0
NewGene_13811	CLnGene13811	6.13346	3.43573	4.77116	1.79608	1.09819	13.2768	3.53608	1.83337	0.511504	0.768189	3.84898	97.4082	4.78355	1.01578	1.42847	1.44456	0.688328	9.58016
NewGene_17232	CLnGene17232	0.045955	0.232162	0.198108	0.104275	0.092166	0.025814	0	0.027798	0.021911	0	0	0	0.0404	0.237591	0	0.108156	0.023504	0.026135
Cl12879	Cula0012879	22.2778	21.1091	30.1802	23.5657	31.9071	61.5729	33.5228	27.1767	30.1467	13.2223	36.7848	6.75008	22.6303	34.4515	33.0583	26.1154	28.4943	61.1182
Cl26352	Cula0026352	11.241	11.523	7.63271	3.2317	5.6697	2.9887	6.33307	10.4814	14.7659	3.93048	5.94627	1.62489	11.2215	9.24048	12.6467	4.0179	7.23243	3.61478
Cl12877	Cula0012877	1.64139	2.91183	5.21949	1.2676	2.90916	1.17664	2.63203	5.19939	3.30515	0.931062	1.15692	0.93617	3.14144	2.54154	3.19957	1.57514	1.50868	1.55011
Cl22449	Cula0022449	0.942314	3.43851	2.28567	10.7075	31.4426	2.99116	2.31754	2.54265	2.10676	22.765	16.5496	0.670287	1.74281	1.12563	3.38214	3.88675	7.43712	9.01464
Cl22440	Cula0022440	2.53655	1.33292	0.512913	89.3653	35.7482	28.7464	13.2372	2.08229	1.66178	242.392	39.7781	4.58587	0.314659	0	0.776477	15.87	9.68172	37.1092
Cl28407	Cula0028407	3.38969	13.4121	2.96393	20.2848	36.3225	5.1102	2.60599	1.99179	3.60353	20.4082	15.4047	4.28981	1.95654	2.5808	2.21093	19.5581	6.21915	32.8012
Cl28409	Cula0028409	0.151851	0.517412	0.172348	1.82117	3.47281	0.274183	0.185004	0.219096	0.152779	2.8568	1.59517	1.71418	0	0.209419	0.084485	1.36961	0.957625	3.52218
Cl36244	Cula0036244	14.6948	23.4923	25.3873	27.1977	50.5437	22.48	20.9213	19.8334	22.533	15.4824	41.2974	4.40823	22.655	29.0297	17.9676	55.3572	40.602	53.3037
NewGene_13429	CLnGene13429	0.699667	0.447975	1.71498	0.651179	0.730318	1.87229	1.20079	1.22654	1.10301	0.910494	1.54005	3.33176	0.255781	0.936015	1.05142	1.59176	1.5708	1.62709
NewGene_15869	CLnGene15869	0.048022	0.124295	0	0.150446	0.171232	0.481735	0.09175	0.037395	0.084823	0.155133	0.730597	11.1364	0	0.177777	0	0.229932	0.371075	0.33513
NewGene_15861	CLnGene15861	22.2882	27.3006	14.063	4.2657	6.22768	4.38645	10.0051	10.3729	4.7181	0	1.58954	0	17.3052	14.4607	3.58607	10.2785	8.16458	12.3781
NewGene_15862	CLnGene15862	2.26251	1.33189	0.983953	0.333136	0.519369	0	4.15849	4.36055	3.39615	1.5587	1.83246	3.44443	2.49136	2.4228	3.51369	0.60942	1.16645	0
Cl10104	Cula0010104	5.95506	5.84567	8.18359	14.9171	14.5166	286.92	9.03505	7.81535	32.0029	27.2443	20.8555	67.5887	7.60669	8.52681	14.726	6.6159	8.64807	324.796
NewGene_10300	CLnGene10300	3.61028	3.15069	5.04719	0.718037	1.70317	0.365618	3.83192	4.17393	2.64728	0.080692	0.714558	0.171132	5.51466	3.22716	3.48094	1.11766	1.00096	1.36175
Cl24468	Cula0024468	5.86728	5.87152	6.67628	6.56619	8.46669	4.26111	4.41284	4.02238	3.78135	6.8963	5.14758	4.81908	5.72419	7.46317	4.2775	7.8331	6.2317	6.91976
Cl12012	Cula0012012	3.71311	1.96458	1.14361	4.3887	0.728897	14.42	4.25781	6.1692	2.5588	1.52386	2.3803	3.64407	1.57363	1.38119	0.84771	0.36974	0.333072	4.3796
Cl12018	Cula0012018	3.86397	6.75014	5.56174	8.75549	11.0851	15.8765	4.88764	8.95113	10.0377	18.9011	18.5366	47.638	6.27236	5.19523	4.78425	13.3453	10.1977	16.4946
Cl06026	Cula0006026	8.17296	4.67049	3.38896	52.5847	7.33866	161.153	18.0012	12.7175	7.72365	86.3126	15.257	15.1892	7.89606	2.89019	6.38396	50.7313	17.4044	70.8513
Cl06021	Cula0006021	0	0.094577	0.265537	0	0	0	2.73143	1.88597	2.66806	0	0	0	0.364401	0.934963	1.55615	0	0	0
Cl06023	Cula0006023	0.640158	1.96623	2.03815	3.42573	2.34049	0.584762	1.42227	4.22803	1.5223	4.01386	3.43719	0.870786	0.787876	0.219185	0.683118	5.09802	4.41413	4.54886
NewGene_16884	CLnGene16884	8.30043	10.4045	12.1501	4.01546	5.78257	3.76689	6.32782	6.22358	8.5939	2.28552	4.24556	4.22651	9.05407	12.948	9.46022	2.9143	2.65728	2.12483
NewGene_3210	CLnGene3210	1.37274	1.08458	1.92483	0.254268	0.383799	0.224606	1.54339	3.41598	4.35813	0.484134	0.299181	0	0.966605	0.431727	1.35853	0.838964	0.983786	0.438276
NewGene_3214	CLnGene3214	0	0	0	42.0726	46.2743	64.5182	0	0	0	33.9059	45.5042	102.537	0	0	0	45.9032	34.5554	48.4594
Cl15549	Cula0015549	4.98047	15.805	29.0995	3.20507	15.5341	3.61746	6.30423	12.5001	16.2173	3.71585	8.58931	0.917008	6.1423	20.1802	12.2318	10.6276	8.69862	11.56
Cl15540	Cula0015540	22.0853	30.9482	30.7404	67.4808	70.2421	144.946	26.0011	31.184	26.6766	70.9931	70.7154	212.816	28.5282	27.5902	25.2374	104.467	66.5034	114.277
Cl15547	Cula0015547	0	0	0	0.608762	0.078588	1.01993	0.241589	0.134206	0.088429	0.880704	1.6701	3.29045	0	0.034349	0	0.512039	0.151748	0.225739
Cl15546	Cula0015546	0.241104	0.180331	0.056861	0	0	0	0.212236	0.157265	0.16295	0	0	0	0.049418	0.0657	0.160887	0	0	0
Cl36438	Cula0036438	2.30219	0.59476	0.092312	2.15746	0.153757	0	1.57336	0.237832	0.060026	4.10625	1.21489	0.302858	0.110585	0.082923	0.099291	5.80611	4.12692	0.030367
Cl36439	Cula0036439	1.5086	2.20451	3.07094	1.26348	1.8828	1.07726	2.06515	1.67065	1.54783	0.793384	1.49298	0.739421	2.81114	3.14105	2.73223	1.26949	1.28229	2.08003
Cl13866	Cula0013866	11.5936	14.0533	11.6206	3.42815	5.99103	5.96333	10.7364	14.0712	14.5128	3.6307	8.5917	8.79722	11.4782	10.8042	12.3713	2.98857	8.07357	7.46803
Cl13864	Cula0013864	32.4226	37.2212	34.1035	38.7468	48.2614	32.1129	28.7754	27.8619	32.0864	42.8717	37.4936	6.37221	24.5792	38.4488	31.0482	52.5633	50.2119	48.5167
Cl13865	Cula0013865	0.857934	0.824669	0.357412	0.279093	0.231678	0.040179	0.843118	0.748432	0.254838	0.335624	0.08926	0.097059	0.636155	0.319335	0.896495	0.08711	0	0
Cl00096	Cula0000096	2.57894	2.21106	2.27524	4.52518	2.43158	7.11677	1.42116	0.728917	0.290511	0.926984	1.43421	0.660279	2.58484	1.23186	0.917042	4.1409	1.13756	4.90134
NewGene_7018	CLnGene7018	0.8099	1.21844	0.659646	0.553664	1.22137	1.91174	0.666593	0.434828	0.74591	1.0337	1.16217	1.34748	0.875441	1.1009	0.526133	1.2503	1.72414	1.84599
Cl27281	Cula0027281	2.50459	3.33573	3.29532	0.467114	0.380015	0.504625	5.2199	6.31695	7.49235	0.444154	0.256791	0.427387	3.43798	2.08062	5.15244	0.133165	0.708161	0.708174
Cl32439	Cula0032439	0.082256	0.030154	0.095199	0.371059	0.164004	0.696077	0.082086	0.102889	0.01281	0.057548	0.264916	1.17248	0.030138	0.024059	0.068469	0.552651	0.159207	0.322632
Cl08246	Cula0008246	9.45395	11.3931	14.3086	3.39676	10.829	6.65907	14.6775	29.0595	21.6407	5.21682	11.7708	6.09463	10.6452	16.9343	14.2093	6.70935	11.7328	8.15297
Cl08245	Cula0008245	8.11632	7.17047	6.61772	2.0143	3.14122	2.47935	1.30117	0.950942	0.527194	0.373664	0.892765	1.74784	6.20953	5.62885	2.06348	2.87726	5.7797	3.9874
Cl09118	Cula0009118	16.6362	32.2484	97.7795	10.2127	28.9039	4.8004	16.7111	33.6856	36.5924	7.6662	12.4291	1.8444	13.1296	63.142	46.4445	40.0011	20.6272	20.9945
Cl01323	Cula0001323	1.05103	1.29199	2.12573	0.568367	0.690689	0.932618	0.344627	0.926551	0.794346	0.421316	0.361554	0.277245	1.78416	1.98173	0.754153	0.656898	0.367127	0.745535
NewGene_6659	CLnGene6659	1.37083	0.807763	1.37936	0	0	0	1.48547	1.41576	1.0715	0	0	0	1.75567	0.70596	1.30201	0	0	0
Cl01324	Cula0001324	1.57051	1.80844	1.71485	0.20568	0.892931	0.195996	1.20151	1.74413	1.38984	0.403929	0.365477	0.20688	0.394711	1.43282	1.533	0.215363	1.12807	0.275719
NewGene_6655	CLnGene6655	0.295291	0.387132	0.314994	4.23785	5.24219	0.910031	0.026954	0	0	2.76794	3.01661	0	0.367312	0.242298	0.058878	4.44312	1.23384	2.86085
Cl31168	Cula0031168	12.7747	14.7737	14.6478	2.83635	10.7969	10.0879	12.8554	14.2325	14.1621	4.43372	9.50155	7.51368	10.2643	13.9369	13.3932	3.46367	10.3435	11.0551
Cl18889	Cula0018889	0.400933	0.307976	0.246105	0.691597	0.268356	4.44937	1.21645	0.864756	0.548962	0.65625	1.18585	0.436551	0.259766	0.340827	0.390707	0.294719	0.50552	1.76319
Cl25483	Cula0025483	0.662733	0.786466	0.634619	1.28167	1.18156	2.07511	0.324286	0.486462	0.461808	1.37398	1.29666	0.639171	0.709349	0.571932	0.5204	1.01584	0.799761	1.84305
Cl34106	Cula0034106	4.88424	4.37234	4.10907	2.48963	2.8324	1.96537	4.42934	5.20494	4.52399	2.80513	3.62267	2.93122	3.69419	2.9768	4.07023	2.24487	3.05324	2.26253
Cl34105	Cula0034105	0.211696	0	0	0.69149	0	0	0	0	0	0	0	0	0	0	0	0.158151	0	0
Cl34102	Cula0034102	7.64744	5.18952	4.44855	18.6983	10.8637	13.9107	17.0934	8.93875	3.50893	29.8856	18.9319	55.6846	13.0803	5.02594	3.95971	11.4598	8.6647	21.4008
Cl19818	Cula0019818	7.65904	10.6756	10.8037	9.02486	9.63983	8.93146	9.97049	10.6574	9.94626	10.2583	10.6198	11.3847	6.66107	9.74944	10.0672	8.98761	9.13285	8.53188
NewGene_8557	CLnGene8557	13.5374	4.43428	5.72517	7.66502	2.66977	1.95592	8.1123	13.1476	21.0097	9.45314	8.20238	1.65223	7.30349	4.1111	16.4533	4.87943	21.3581	1.96843
NewGene_8552	CLnGene8552	0.120126	0.195467	0.30008	3.48136	1.37584	0.890869	0.239316	0.710373	0.188654	1.65576	2.42048	0.931242	0.285546	0.123043	0.123499	1.78635	2.70529	1.13941
NewGene_5308	CLnGene5308	0.735006	0.193886	0.523426	1.63093	0.681759	0.070919	1.07585	1.83525	1.86056	3.42809	3.11341	6.3961	0.31118	0.252585	0.429569	0.498473	1.72652	0.344996
Cl10015	Cula0010015	33.487	33.0926	34.3137	20.3384	43.1109	14.5755	20.8305	34.6212	23.0201	32.4721	29.8841	27.0619	29.6517	52.5466	26.6883	30.0915	38.4725	17.4364
Cl33459	Cula0033459	0.356028	0.437939	0.931397	1.90403	1.38013	9.80508	1.01712	0.989611	0.657638	1.51933	1.00752	11.3972	0.243426	0.605827	0.614285	2.88525	1.64228	11.1518
Cl21339	Cula0021339	1.81498	0.979699	1.53365	3.27789	2.88555	10.2928	1.57605	1.77446	1.72947	2.47442	4.6851	13.883	1.06256	0.779177	2.18885	3.98424	4.04289	5.92986
Cl33454	Cula0033454	8.4796	6.38137	2.31996	13.1482	4.17215	4.56451	4.10238	2.92561	1.76582	15.6462	5.06714	0.407854	3.83172	1.49176	1.02818	18.0496	8.28125	4.1491
Cl29105	Cula0029105	64.3324	99.7554	124.608	42.9295	89.401	31.2138	71.07	93.5044	96.8638	31.1311	46.1805	17.2201	130.305	135.877	97.1293	79.8438	65.2616	40.8197
Cl31101	Cula0031101	9.13947	10.2294	10.7384	3.71034	5.70719	5.23027	9.64209	10.8815	9.52672	4.42783	5.44949	5.74612	9.22834	8.7696	9.90429	2.93941	5.26313	5.20081
NewGene_16942	CLnGene16942	0	0	0	0	0	0	0	0	0	0	0	0	0	0	0	0	0	0
Cl15755	Cula0015755	7.44817	3.86175	3.37	4.44725	7.35755	18.9179	10.3339	8.38381	5.42886	6.89655	11.9689	40.1667	4.25446	6.08102	3.29814	7.02109	8.17126	15.8967
Cl22687	Cula0022687	0.756864	0.162108	0.155727	0.685901	0.124693	1.50394	1.56095	0.628551	0.434408	0.20978	0.319958	0.05694	0.237752	0.308918	0.59674	0.183425	0.124652	0.602034
Cl22685	Cula0022685	0.636102	1.39909	0.956723	5.42638	1.77827	2.07605	0.298066	0.124908	0.237377	7.92833	3.79693	1.80071	1.08835	0.371295	0.311475	13.56	2.55193	1.79788
Cl22680	Cula0022680	175.854	72.9458	76.9651	291.809	48.4579	674.295	147.259	139.482	97.6374	124.889	147.746	311.021	69.6223	50.0736	43.7943	59.2051	55.5109	261.781
Cl29810	Cula0029810	23.9229	24.868	23.2648	50.9955	48.9579	71.2466	27.3641	27.4102	26.7395	52.8292	57.2763	111.25	28.7796	25.0404	24.6957	37.5487	45.6962	57.977
Cl29817	Cula0029817	14.0443	14.5697	22.0851	12.3356	12.2129	11.6631	10.4309	10.879	25.6433	10.0927	10.4748	7.03084	27.2613	92.9521	20.1268	25.2005	14.9539	8.88392
Cl29818	Cula0029818	47.5866	50.1822	15.5233	237.224	70.4855	19.0215	32.0074	8.09392	30.9876	145.464	64.5439	24.2334	30.0627	11.4143	19.5711	325.39	44.6546	18.9057
Cl34489	Cula0034489	1.65638	2.79143	2.71968	0.737598	0.820244	0.624018	2.26591	1.81478	2.95355	0.261768	1.1377	0.247443	2.42988	2.41542	1.89552	0.517844	1.1744	1.68985
Cl25304	Cula0025304	9.38204	7.89934	7.82826	0	0	0	7.49326	10.1938	6.44257	0	0	0.10978	7.93563	6.72035	5.87844	0	0	0
Cl23226	Cula0023226	3.53172	3.80568	3.72117	1.63557	2.859	1.05157	2.82519	4.04885	4.46392	1.48999	3.30195	1.69088	3.57787	3.53894	2.74	1.1012	2.63373	1.70795
Cl23228	Cula0023228	1.68508	2.70813	1.7937	2.71402	1.47962	29.1648	1.26567	6.32707	4.70799	6.67446	2.02901	13.7115	1.27405	1.11715	2.85713	1.02519	3.28469	11.3873
Cl11136	Cula0011136	1.08042	2.47712	2.44207	0.242376	1.41239	0.530898	3.1616	4.43834	5.14834	0.301233	2.64066	0	1.16313	2.71564	2.65709	0.615866	1.87048	0.72788
Cl11134	Cula0011134	5.41815	12.8681	4.37474	4.77338	12.0976	1.16711	4.88634	4.4326	1.67446	0.342825	3.07423	0	5.08111	2.25598	1.71916	6.93335	7.29446	4.78428
Cl11131	Cula0011131	6.76473	11.1903	13.4307	2.46753	7.78502	5.12622	8.02806	5.99566	3.70348	0.709886	2.44219	0	8.30479	13.3608	5.42201	6.76281	2.53221	8.6716
Cl11138	Cula0011138	13.8794	22.4327	25.7069	4.60291	6.89968	6.48348	12.7314	16.0807	16.9504	4.28466	6.69343	4.99036	15.6075	18.8046	11.9502	6.25899	5.83021	7.0009
Cl05143	Cula0005143	0	0	0	1.27325	3.2013	1.13725	0	0	0	0.948787	1.60558	2.10172	0	0	0	2.63527	1.84594	2.08227
Cl18828	Cula0018828	1.85314	0.322386	0	2.05812	6.90223	2.0997	0	0	0	4.40628	5.35172	1.31151	0	0.023605	0	0.885594	0.501155	2.83964
Cl05141	Cula0005141	12.4809	13.2222	21.1571	35.0902	25.0845	88.9073	42.8038	30.4557	42.8836	21.2975	48.3453	114.276	33.474	28.1491	36.6993	40.4154	38.0713	109.179
Cl05144	Cula0005144	0.430258	0.596221	0	2.97501	0.438131	14.2905	0.908004	0.955704	0.434728	1.6447	1.48221	15.0061	0	0.346241	0	0.804819	0.693537	4.04835
Cl26765	Cula0026765	2.15481	1.88902	2.23826	0.732916	1.94715	0.263237	0.112845	0.047746	0	0	0	0	2.11387	2.98666	0.5223	3.39186	0.765783	0.401588
NewGene_558	CLnGene558	4.05537	4.16149	1.23367	18.4421	26.0035	8.05053	5.89165	5.07523	10.292	44.6933	28.2805	10.448	2.05451	1.15339	11.0039	3.2105	9.81592	7.14326
Cl24942	Cula0024942	25.3966	43.9441	66.3208	11.3547	42.6159	10.1317	23.7728	25.2082	28.2733	15.811	25.4595	6.34441	20.7405	55.8123	32.1113	25.3055	32.4767	25.1651
Cl10664	Cula0010664	4.06317	3.26244	2.72462	0	0	0	5.8096	5.13544	5.21647	0	0	0	5.08052	5.19339	4.61381	0	0	0
Cl18412	Cula0018412	0	0.078746	0.105657	0.115735	0.204885	0.064709	0.033636	0.067401	0.061592	0.251159	0.138288	0.134443	0.063762	0.04938	0.050192	0.027948	0.153002	0.066167
Cl18410	Cula0018410	6.66863	9.27622	9.4288	4.502	2.36356	12.3555	9.81077	5.64773	4.51776	1.18857	1.69913	28.4143	10.1963	9.17258	4.62616	4.96198	1.46677	3.09146
Cl18415	Cula0018415	8.84459	11.9819	11.6668	2.45398	5.91359	6.92309	8.02652	11.329	10.8246	1.76879	4.20862	7.71071	8.95128	10.9051	10.0509	3.33893	3.48849	6.57454
Cl27411	Cula0027411	0.296029	0.142434	0.187202	13.641	1.6878	0.661758	2.19605	0.073809	0.371807	47.533	4.67515	0.869511	0.132747	0	0.146036	1.83861	1.55984	0.542729
NewGene_9097	CLnGene9097	4.31585	5.60994	7.46349	0.128004	0	0.267382	0.956221	0.898712	0.170984	0.18299	1.94931	2.41803	6.30432	5.92694	3.07376	0.105595	0.112079	0
NewGene_10498	CLnGene10498	46.8391	94.6697	248.095	17.8541	51.8322	11.0767	60.403	117.662	97.4102	22.4695	42.0535	1.61804	33.1506	199.094	94.0733	54.225	42.0197	34.3058
Cl16548	Cula0016548	4.00281	1.52914	1.72799	4.52918	6.12889	15.3356	2.73905	3.33674	2.78469	3.42762	3.73346	10.9536	1.98282	0.906048	2.5861	1.70874	4.74056	14.7988
Cl16540	Cula0016540	2.03326	1.52707	0.813424	4.76945	3.00164	4.25117	5.01534	7.66768	7.10762	4.27055	5.30732	16.985	1.34779	1.33601	3.51439	4.14839	5.48742	2.63574
NewGene_15517	CLnGene15517	1.38396	0.675166	0.479548	1.17158	0.905224	1.1612	2.53679	2.22734	1.37079	0.984658	0.537697	1.69958	1.495	0.594627	1.17629	0.631744	2.02541	1.39446
NewGene_8051	CLnGene8051	4.96089	3.14513	3.37297	5.43101	6.24679	7.30938	4.87822	6.2647	2.63375	4.49137	7.46448	12.6852	3.48569	3.19825	2.25252	7.41257	6.28989	6.7429
NewGene_6751	CLnGene6751	0	0	0	0.63445	0.301516	0	0	0	0	1.65331	0.932499	0	0	0	0	0.024383	0.058529	0.02658
Cl06554	Cula0006554	0.164169	0.945557	0.26549	4.59407	1.00599	0.354265	1.009	0.951836	0.47662	12.1129	2.79282	0.336055	0.19939	0.134235	0.510988	3.66549	0.999192	0.52523
Cl06553	Cula0006553	6.78571	16.8508	2.11601	102.06	49.7807	18.5368	8.33039	7.50341	8.0713	144.1	47.0487	18.7429	2.4486	1.54974	10.1596	32.9764	19.8997	14.9932
Cl07208	Cula0007208	9.58815	5.2231	4.08259	1.47169	2.71992	1.88811	7.65361	5.91598	5.19292	1.19308	3.10272	2.79771	6.19333	5.05417	4.40267	2.80533	2.94948	2.31477
NewGene_12634	CLnGene12634	2.869	1.67402	2.68064	0.6535	0.215774	1.07585	3.02413	3.16299	3.06283	0.940381	2.17536	3.79054	2.87079	2.00818	3.41693	0.334214	1.36247	0.733054
NewGene_12633	CLnGene12633	3.11674	1.82374	2.16609	0.192509	0.687185	0.361759	3.30688	5.57329	4.02348	0.385979	1.95412	0.292948	0.912814	1.74768	3.31417	0.284427	4.19476	0.656632
NewGene_12989	CLnGene12989	0.583209	0.977006	1.03597	4.26487	1.61211	5.30913	1.14459	0.99743	2.51675	4.81955	5.2753	10.1534	0.815369	1.36369	3.12844	2.34521	2.60214	2.88901
NewGene_3829	CLnGene3829	0	0	0	1.07763	1.67568	0.660421	0.038997	0.10291	0	0.854374	1.26954	1.26965	0	0	0	0.107933	0.335269	0.941099
NewGene_17009	CLnGene17009	0	0	0	0.998956	0.68484	9.4535	0	0	0	1.26395	3.23964	12.6908	0	0	0	0.581546	0.834937	5.72404
Cl11753	Cula0011753	1.33896	2.88922	2.98042	0	0	0	2.48528	5.39697	3.7282	0	0	0.4303	4.37127	2.66684	2.85921	0	0	0
NewGene_17006	CLnGene17006	28.5828	10.2205	5.61562	1.21129	4.70742	0.826724	8.89047	7.02237	4.54289	3.75983	4.1731	0.607623	2.55148	9.59581	11.1157	1.41667	28.1663	1.62765
Cl11750	Cula0011750	0	0	0.018737	0.234911	0.102918	0	0.07958	0.417837	0.150619	1.66932	0.84498	0.385189	0.01572	0	0.218765	0.03898	1.44826	0
Cl14503	Cula0014503	11.5375	4.39857	0.690971	30.3241	11.7743	0.664804	15.1996	11.5305	7.85677	154.35	63.2567	5.21534	3.02727	2.53157	8.4824	28.5994	202.226	1.67732
Cl11757	Cula0011757	1.96698	2.33418	3.53089	0.647406	0.674946	0.687972	3.47151	3.84383	3.77508	0.125168	0.781158	0.931305	1.76622	2.29772	3.109	0.482833	0.434643	0.983617
NewGene_13581	CLnGene13581	0	0	0	0.78674	0.616156	4.82173	0	0	0	1.10504	1.21159	10.6852	0	0	0	1.20721	1.04749	3.86227
Cl28238	Cula0028238	4.87387	2.10664	2.60057	5.84991	1.61999	18.1308	2.05924	2.37945	0.756054	4.16692	2.13349	18.2151	1.25891	2.5139	0.908756	2.34031	1.52856	6.93385
NewGene_17179	CLnGene17179	0	0	0.072808	2.48037	2.1964	3.44539	0.065157	0.096779	0.057871	2.40303	2.14256	3.9235	0.06226	0	0.07693	2.35288	2.46406	3.36561
NewGene_14677	CLnGene14677	0.996167	0.161235	0	5.73329	0.476533	18.4565	1.0641	0.29522	0.219996	35.1899	2.16837	3.78426	0.140013	0	0.223723	2.60097	3.34846	13.4257
Cl14803	Cula0014803	5.71654	7.32326	4.67165	13.3899	14.2458	40.2321	7.76824	8.8825	5.73098	29.5773	32.7506	20.0924	7.34773	3.48688	5.50217	7.76856	16.3083	33.0393
NewGene_10801	CLnGene10801	1.0769	0.413722	0.629141	1.28911	1.22792	0.79939	0.776896	1.21893	0.57932	1.57244	1.75281	2.71853	0.808347	0.876213	0.958458	1.28618	1.20596	0.835751
Cl07522	Cula0007522	2.45951	1.90178	1.10653	4.35523	3.23112	7.97288	1.95724	2.01723	0.777471	5.3617	5.22615	6.06937	1.95776	2.40624	1.63326	3.47315	2.91027	8.09639
NewGene_12523	CLnGene12523	0.77433	0.188139	1.87101	0	0.113235	0	0.690327	0.306535	0.365973	0	0.220912	0.104087	2.08194	0.809348	2.29126	0.04141	0	0.116248
Cl13246	Cula0013246	19.5909	21.7669	22.9632	6.07631	13.1533	6.71727	18.7083	18.9288	16.6516	10.5506	11.7718	6.35362	17.6155	22.7269	20.1395	7.70751	13.1622	6.11616
Cl13247	Cula0013247	1.09515	1.49938	1.05915	0.685819	0.869031	0.794528	1.46903	1.22427	1.36831	1.03054	0.820501	1.05745	1.10396	1.25796	1.59601	0.997626	0.974533	0.930762
Cl13244	Cula0013244	51.2592	46.1884	45.7021	24.4624	24.885	17.6331	98.2486	96.3636	62.3589	6.59199	27.7352	9.67848	71.8875	51.0415	48.4725	24.0289	31.7968	28.1765
NewGene_7679	CLnGene7679	5.1241	7.40452	3.32169	31.7732	1.52741	34.1845	0.855674	1.26649	0.238446	52.801	3.24626	179.17	2.94004	2.86704	0.479753	42.4229	0.5323	11.5282
NewGene_7673	CLnGene7673	0	0	0	8.60837	12.2707	14.1758	0.138465	0	0	11.4766	12.8812	32.5521	0	0	0	8.35633	10.1668	20.0136
NewGene_1530	CLnGene1530	0	0	0	0.095545	0	0	0	0	0	0	0	0	0	0	0	0	0	0
NewGene_3008	CLnGene3008	2.65758	2.09791	2.65298	0	0	0	4.03009	3.87662	2.86706	0	0	0	2.08389	2.94718	3.85591	0	0	0
NewGene_2990	CLnGene2990	0	0	0	8.05813	10.2366	5.98961	0	0	0	7.47466	10.2857	29.9646	0	0	0	8.44478	7.21984	9.24201
Cl01971	Cula0001971	5.90951	6.52453	8.18044	4.19731	6.55229	6.59425	6.25676	7.26706	7.89723	4.61527	5.86561	8.45339	5.89735	8.66664	6.88616	5.04873	4.37478	5.03059
Cl01970	Cula0001970	6.11377	12.0691	21.1281	4.46925	11.8123	12.0976	5.67991	3.73714	7.88941	2.66148	4.84181	39.9401	7.45785	32.0033	10.8978	7.2996	13.2448	15.2366
Cl01979	Cula0001979	7.39948	10.6556	7.31368	0.690895	2.81794	0.549816	3.06439	4.85002	4.88935	4.42091	1.97404	5.05926	2.79598	4.25283	9.0435	1.60031	8.89658	1.03486
NewGene_2752	CLnGene2752	0	0	0	1.6915	2.00013	1.49856	0	0	0	3.01018	2.44428	2.18592	0	0	0	2.99864	3.52499	3.81358
NewGene_2755	CLnGene2755	79.4067	38.1937	10.423	95.3906	93.6768	3.93348	24.6079	23.4636	33.2759	196.953	94.9634	92.3105	7.56994	12.0454	59.834	48.29	155.463	14.2665
NewGene_3419	CLnGene3419	15.0343	20.8314	26.1672	10.3121	14.9837	14.3986	11.8057	64.3582	15.4516	1.47964	6.44102	0	17.2012	6.89673	8.4137	4.93687	4.14333	36.9084
Cl08165	Cula0008165	21.8437	20.5206	11.4215	2.45201	1.63118	3.0756	28.3903	31.571	21.927	0.884549	1.95193	2.97054	31.2725	12.2531	14.5686	2.25701	1.78964	1.69619
Cl08164	Cula0008164	98.866	112.494	155.064	16.1348	6.97441	9.6316	107.135	89.8264	80.2389	31.1559	12.3708	13.9638	113.262	139.773	116.028	20.7487	11.1246	11.6596
Cl00759	Cula0000759	15.6217	15.4205	15.3543	25.0496	28.6701	20.0269	10.8182	12.8984	11.7719	26.7724	23.3051	22.5198	18.5324	13.9328	14.0599	26.0584	30.0551	18.1539
Cl00753	Cula0000753	69.5002	31.0772	4.37608	598.8	167.852	54.0086	39.556	26.8652	23.9671	856.993	110.665	3.72462	10.2078	0.245269	51.8211	663.167	170.183	51.8052
NewGene_6995	CLnGene6995	0	0.023544	0	0.231317	0.293566	0.391816	0	0	0	0.24166	0.219354	0.279894	0	0	0	0.172983	0	0.23806
NewGene_4442	CLnGene4442	76.0769	14.8115	1.30659	95.9181	2.70477	0.706425	1.99405	1.37135	0.450983	16.6808	0	0	1.87781	0.144108	4.0487	1157.94	5.82553	0.938726
Cl32603	Cula0032603	6.88189	8.11498	9.10112	3.46155	6.89104	8.77558	6.06607	8.31875	7.98272	2.48694	5.19001	2.55311	7.47975	9.09994	7.81393	4.58631	5.18437	8.18698
Cl32602	Cula0032602	0.809637	0.366809	0.683732	1.50285	0.888388	4.90957	1.03548	1.47036	0.811508	1.54872	1.57166	4.11865	0.366507	0.579706	0.619184	0.462682	0.748736	1.92205
Cl32601	Cula0032601	40.9956	25.2307	42.2487	53.3591	25.6774	53.0435	75.3794	58.1858	39.5548	64.4085	93.9973	34.8197	74.5877	24.475	67.0621	12.3183	45.0569	54.855
Cl32607	Cula0032607	2.73961	1.8764	3.3299	0.859997	0.741734	0.397264	2.47676	2.52159	2.56906	0.427658	0.219324	0.221995	1.98638	3.7364	2.10155	0.925741	0.677763	0.422527
Cl25563	Cula0025563	1.88587	2.14754	3.30191	0.567684	0.97506	0.977671	1.6016	2.30303	2.35749	0.872649	0.78314	1.66799	2.25034	2.63262	1.66937	1.46341	2.09762	1.28325
Cl25561	Cula0025561	9.78916	9.10402	10.6273	30.7945	22.5729	85.2584	16.9196	16.0347	15.7644	18.229	22.2662	17.7665	10.358	6.2862	6.55737	28.1806	7.22038	40.1634
Cl34730	Cula0034730	0	0	0	9.98829	12.0296	20.1148	0	0	0	15.54	14.5041	19.8395	0	0	0	14.1887	12.6851	16.9652
Cl30602	Cula0030602	33.2507	11.5296	9.66036	61.0648	10.6387	28.3249	49.7042	14.606	13.9668	103.049	27.1693	121.042	27.0731	7.59476	6.50066	49.58	10.5213	10.3283
Cl26144	Cula0026144	1.12143	0.930354	0.820526	0.053517	0.11069	0.352026	0.361921	0.12051	0.081182	0	0.08825	0.025803	0.454062	0.411275	0.221269	0.378287	0	0.622083
Cl26147	Cula0026147	14.5383	17.8149	19.5216	6.30701	7.26587	4.31011	21.6592	24.0291	23.2662	11.7267	10.2791	9.57257	17.6907	23.7199	23.9209	7.60686	10.6545	5.61365
Cl10844	Cula0010844	1.65727	1.62327	2.14019	1.22603	0.973974	1.34157	1.93513	2.68926	1.6415	0.160777	2.43349	0.61218	1.55948	2.0745	1.34979	2.07282	1.26467	1.36776
Cl10847	Cula0010847	28.1002	31.2359	31.6275	12.6453	16.5041	21.7077	27.364	25.4582	27.9447	10.8542	17.6209	28.0067	39.5385	21.7822	22.5837	16.1509	13.7219	23.2187
Cl10849	Cula0010849	21.3681	18.4428	24.562	14.3597	5.79887	25.166	24.5622	27.0287	25.781	4.32413	10.078	11.9996	28.0967	27.8848	20.1301	2.49449	6.00137	12.045
Cl11859	Cula0011859	0.246803	0.205994	0.171957	1.63698	1.58544	1.0481	0.215691	0.245854	0.568338	1.68721	1.26154	1.52456	0.25075	0.152767	0.333177	1.51134	1.03563	1.51615
Cl24773	Cula0024773	0.362413	0.443028	0.581077	1.77951	1.86706	3.24478	0.532331	0.207673	0.282132	0.153426	1.08085	7.34391	1.58563	0.683568	0.251192	1.50947	0.621426	5.86552
Cl24774	Cula0024774	0.379403	0.690882	1.51438	0.163879	0.601861	0.683989	0.454344	0.688042	0.284934	0.097991	0.196011	5.74499	0	4.06961	0.335098	0.903635	0.14007	1.81617
Cl10597	Cula0010597	1.05006	0.685792	0.858638	2.13221	0.967785	2.74929	0.647444	0.372562	0.153185	3.29585	1.84064	2.25037	0.63583	0.585529	0.500969	1.91927	0.503909	2.9835
Cl21691	Cula0021691	0.943437	3.55912	1.73667	6.99991	11.3684	3.35911	2.33093	2.26235	2.62978	7.65991	13.1054	10.7343	4.33181	3.41453	3.29001	7.27545	9.63861	8.59242
Cl22345	Cula0022345	6.28569	5.28183	2.45934	2.50132	2.76741	0.79683	4.39169	3.71529	1.87138	0.614242	2.60484	0.216541	3.57782	1.94681	1.54179	3.58076	7.05128	1.62052
Cl22344	Cula0022344	1.7611	1.28499	0.739498	3.31956	1.00431	2.61783	2.08611	1.03144	0.869484	5.04539	2.04908	3.23657	0.757243	0.791116	0.713376	2.81607	2.42778	2.54156
Cl22349	Cula0022349	35.3312	36.5476	32.2796	20.7666	16.2443	16.4558	27.7117	23.0577	16.5475	11.6005	20.5442	79.7989	71.538	34.9407	41.6315	24.9321	17.9654	12.4887
Cl22348	Cula0022348	7.82824	4.65942	4.08638	1.61364	0.760767	3.32281	6.84362	6.81084	4.1813	1.12295	1.24561	1.81516	4.51817	3.6249	2.81083	0.741926	0.205947	1.26239
NewGene_17959	CLnGene17959	0	0	0	4.80311	0.911808	7.15746	0	0	0	5.79505	3.21512	11.8151	0	0	0	6.5609	1.07258	17.418
Cl05260	Cula0005260	15.3524	20.3374	21.2686	22.1102	47.7301	41.3644	16.019	17.8506	15.8953	21.9925	37.9069	30.5215	17.5066	19.6489	16.7004	21.6473	35.8924	56.9034
Cl04424	Cula0004424	9.51784	7.14242	7.73232	0.105721	0.139917	0.272178	8.12942	8.21025	6.44807	0.098804	0.208469	0.339297	7.8925	5.51423	7.2133	0	0.219531	0.341438
Cl04425	Cula0004425	3.79195	4.63068	4.45885	3.0261	4.06539	6.61666	3.82205	4.76377	4.62596	2.56899	3.47731	2.60257	3.88691	5.32672	4.39099	2.68491	3.15904	5.49354
NewGene_13870	CLnGene13870	9.33658	11.1803	3.29165	13.7996	23.6934	22.719	9.21981	7.81236	18.0302	39.2201	37.8317	12.0837	4.97014	3.58618	17.7067	5.67522	17.3129	19.6864
Cl20279	Cula0020279	0.542236	1.0236	0.962986	0.714754	2.58299	4.20818	0.928231	1.15936	1.33151	0.862687	1.48527	0.453566	1.16397	1.19455	2.11915	0.964922	1.37391	7.42633
Cl24311	Cula0024311	26.0378	23.1519	26.5056	11.4512	21.3244	8.63594	11.4321	7.92349	3.2983	1.28948	7.69138	0.700247	49.8575	19.5251	12.9796	22.1649	12.9689	20.3702
Cl20275	Cula0020275	0	0	0	0.677963	0.264216	0.509964	0	0	0	0.444815	0.811037	1.93093	0	0	0	0.409493	0.561313	0.272364
Cl20277	Cula0020277	6.35564	1.82385	3.03765	10.2672	3.14375	45.8984	6.51912	6.33719	1.69852	3.64452	7.74678	6.30912	2.20347	1.57582	1.7915	3.08738	2.34881	34.1357
Cl20276	Cula0020276	0	0	0	0.726663	6.1681	3.93692	0	0	0	0.760984	2.18414	2.9677	0	0	0	0.731912	0.584271	4.29009
Cl24318	Cula0024318	7.65257	15.1235	39.9609	4.8329	11.4636	8.47042	12.5185	10.7761	6.90024	0.438315	7.98311	9.73692	13.4807	38.5699	12.9542	13.1445	4.56625	15.138
Cl02864	Cula0002864	0.138878	0.251363	0.343235	1.84331	0.691963	5.25887	0	0.221051	0.292368	0.20619	0.463978	1.19197	0.370823	0.500514	0.256865	0.710443	0.376444	2.31563
Cl27950	Cula0027950	18.4627	24.0048	19.6601	53.1158	42.0651	32.1575	27.7793	23.7306	35.5795	200.441	63.3211	5.67103	21.8079	18.1221	26.9518	34.0474	36.3095	30.0252
Cl05487	Cula0005487	19.8805	12.2768	2.01068	21.9626	6.62784	5.30045	8.94337	4.16754	1.98235	15.8194	8.41451	0.426137	5.58761	1.45121	3.20149	15.7922	23.2454	4.73109
Cl05486	Cula0005486	26.5498	24.4958	25.3187	70.8943	48.3199	71.362	14.7566	6.34242	6.39658	13.5546	25.8614	13.1583	42.7388	17.5599	16.6139	94.6444	21.7611	109.982
Cl05488	Cula0005488	383.598	77.907	3.42203	528.736	118.955	17.0218	194.073	87.9493	25.398	404.221	138.922	2.22089	47.2919	0.430951	62.6322	649.451	618.816	14.1753
Cl18621	Cula0018621	4.14804	3.86355	1.73812	1.37575	1.81711	0.24993	6.19191	4.37732	8.01175	3.27002	1.4855	0.122153	2.15305	0.780557	3.65592	0.339286	0.545057	0.848991
Cl15779	Cula0015779	2.15119	3.79098	3.99229	1.01446	1.36987	1.55304	0.969033	0.780231	0.383948	0.150516	0.339812	0.307148	2.76586	4.10567	1.74872	1.36655	1.23683	4.37481
Cl15775	Cula0015775	839.896	1289.37	1377.55	374.023	583.225	172.809	196.893	194.339	129.358	8.84583	80.8773	0.137481	1115.43	633.855	275.954	346.822	239.581	513.229
NewGene_16969	CLnGene16969	0.514192	0.538342	0.587706	0	0	0	1.56159	2.18713	3.19585	0	0	0	0.70703	0.327543	1.39706	0	0	0
Cl15298	Cula0015298	0.067558	0.075549	0.067051	0.304141	0.50995	0.700391	0.049701	0.040245	0.035137	0.267532	0.532944	0.855937	0.048241	0.048734	0.076879	0.578004	0.407169	0.60544
Cl02283	Cula0002283	5.56158	7.348	7.55274	1.55855	1.54712	1.65606	6.11133	7.65051	7.71474	2.27162	2.95193	0.803376	5.30049	7.10862	5.87617	1.04787	1.78639	2.67349
Cl02285	Cula0002285	1.36269	2.59314	2.34887	0.633791	2.40872	2.02767	1.68736	1.85142	1.40122	0.447776	1.48393	2.39582	2.74797	2.02998	1.94907	0.696171	2.00698	1.74434
Cl02286	Cula0002286	0.66131	0.764431	0.652451	0	0	0.072905	0.336427	1.2733	1.06943	0.420435	0	0	0.885804	0.564513	0.648848	0	0	0
[truncated: 4,966 more rows]
