# Supplementary material for: Enhanced Polar Auxin Transport and Reduced Brassinosteroid Activity Drive Internode Elongation in Chinese Fir (Cunninghamia lanceolata)
Source: Plants (Basel). 2026 May 5;15(9):1411. doi: 10.3390/plants15091411 (PMC13164657; doi:10.3390/plants15091411)
Supplement: Supplementary file 1 [file plants-15-01411-s001.zip › Table S3. Information of KEGG enrichment.xlsx]

## Sheet: Sheet1
Table S3. Information of KEGG enrichment
Tissues	Up/down regulated	KEGG_A_class	KEGG_B_class	ID	Pathway	GeneRatio	BgRatio	enrich_factor	pvalue	qvalue	gene_number
AB	up	Metabolism	Carbohydrate metabolism	ko00500	Starch and sucrose metabolism	0.1328	0.0572	2.32	7.55031e-06	0.000611972	32
	up	Organismal Systems	Environmental adaptation	ko04626	Plant-pathogen interaction	0.1701	0.1029	1.65	0.000861315	0.0349059	41
	up	Metabolism	Lipid metabolism	ko00073	Cutin, suberine and wax biosynthesis	0.0373	0.0136	2.74	0.00589356	0.159229	9
	up	Metabolism	Glycan biosynthesis and metabolism	ko00531	Glycosaminoglycan degradation	0.0166	0.0039	4.3	0.0139091	0.261337	4
	up	Metabolism	Biosynthesis of other secondary metabolites	ko00941	Flavonoid biosynthesis	0.0373	0.0163	2.29	0.0175134	0.261337	9
	up	Metabolism	Amino acid metabolism	ko00220	Arginine biosynthesis	0.0166	0.0043	3.9	0.0193457	0.261337	4
	up	Genetic Information Processing	Replication and repair	ko03410	Base excision repair	0.0166	0.0053	3.12	0.0395918	0.458431	4
	down	Organismal Systems	Environmental adaptation	ko04626	Plant-pathogen interaction	0.2003	0.1029	1.95	4.09983e-13	4.35877e-11	119
	down	Metabolism	Carbohydrate metabolism	ko00500	Starch and sucrose metabolism	0.1279	0.0572	2.24	2.50813e-11	1.33327e-09	76
	down	Metabolism	Lipid metabolism	ko00592	alpha-Linolenic acid metabolism	0.032	0.0118	2.72	7.52344e-05	0.0026662	19
	down	Metabolism	Lipid metabolism	ko00591	Linoleic acid metabolism	0.0185	0.0053	3.52	0.000263261	0.00699719	11
	down	Metabolism	Lipid metabolism	ko00590	Arachidonic acid metabolism	0.0152	0.0042	3.61	0.000778099	0.0165448	9
	down	Environmental Information Processing	Signal transduction	ko04075	Plant hormone signal transduction	0.0825	0.0523	1.58	0.0010477	0.0185645	49
	down	Environmental Information Processing	Signal transduction	ko04016	MAPK signaling pathway - plant	0.0825	0.0595	1.39	0.0127568	0.193749	49
	down	Metabolism	Metabolism of terpenoids and polyketides	ko00905	Brassinosteroid biosynthesis	0.0168	0.0082	2.04	0.0251116	0.333721	10
	down	Metabolism	Carbohydrate metabolism	ko00562	Inositol phosphate metabolism	0.0219	0.0128	1.7	0.0429853	0.507779	13
UP	up	Organismal Systems	Environmental adaptation	ko04712	Circadian rhythm - plant	0.0307	0.0079	3.91	0.000502323	0.0396571	9
	up	Organismal Systems	Environmental adaptation	ko04626	Plant-pathogen interaction	0.1468	0.1029	1.43	0.0107656	0.267264	43
	up	Metabolism	Amino acid metabolism	ko00350	Tyrosine metabolism	0.0239	0.0085	2.81	0.0127201	0.267264	7
	up	Metabolism	Carbohydrate metabolism	ko00562	Inositol phosphate metabolism	0.0307	0.0128	2.39	0.0135414	0.267264	9
	up	Metabolism	Biosynthesis of other secondary metabolites	ko00944	Flavone and flavonol biosynthesis	0.0137	0.0036	3.8	0.020863	0.282906	4
	up	Metabolism	Carbohydrate metabolism	ko00500	Starch and sucrose metabolism	0.0853	0.0572	1.49	0.0299625	0.282906	25
	up	Genetic Information Processing	Replication and repair	ko03030	DNA replication	0.0171	0.0059	2.88	0.0299702	0.282906	5
	up	Metabolism	Glycan biosynthesis and metabolism	ko00511	Other glycan degradation	0.0205	0.008	2.57	0.0300813	0.282906	6
	up	Genetic Information Processing	Replication and repair	ko03420	Nucleotide excision repair	0.0205	0.0081	2.52	0.0322513	0.282906	6
	up	Cellular Processes	Transport and catabolism	ko04144	Endocytosis	0.0444	0.0255	1.74	0.0378035	0.298448	13
	down	Organismal Systems	Environmental adaptation	ko04626	Plant-pathogen interaction	0.2372	0.1029	2.31	8.11294e-25	8.45454e-23	158
	down	Metabolism	Carbohydrate metabolism	ko00500	Starch and sucrose metabolism	0.1456	0.0572	2.55	6.59083e-18	3.43417e-16	97
	down	Environmental Information Processing	Signal transduction	ko04016	MAPK signaling pathway - plant	0.1081	0.0595	1.82	5.57846e-07	1.93778e-05	72
	down	Metabolism	Metabolism of terpenoids and polyketides	ko00905	Brassinosteroid biosynthesis	0.024	0.0082	2.91	0.000115996	0.003022	16
	down	Metabolism	Metabolism of terpenoids and polyketides	ko00900	Terpenoid backbone biosynthesis	0.021	0.0083	2.53	0.00127733	0.0266222	14
	down	Metabolism	Metabolism of cofactors and vitamins	ko00760	Nicotinate and nicotinamide metabolism	0.0105	0.0039	2.68	0.0150135	0.251733	7
	down	Metabolism	Metabolism of other amino acids	ko00410	beta-Alanine metabolism	0.0135	0.0059	2.28	0.0169093	0.251733	9
	down	Environmental Information Processing	Signal transduction	ko04075	Plant hormone signal transduction	0.0691	0.0523	1.32	0.0324629	0.422872	46
	down	Metabolism	Energy metabolism	ko00920	Sulfur metabolism	0.0075	0.0028	2.69	0.0370084	0.428518	5
LB	up	Metabolism	Carbohydrate metabolism	ko00500	Starch and sucrose metabolism	0.1158	0.0572	2.02	9.11496e-05	0.00825144	33
	up	Metabolism	Metabolism of other amino acids	ko00430	Taurine and hypotaurine metabolism	0.014	0.0014	10.05	0.000587125	0.0265751	4
	up	Metabolism	Amino acid metabolism	ko00250	Alanine, aspartate and glutamate metabolism	0.0281	0.0078	3.61	0.00173544	0.0523677	8
	up	Organismal Systems	Environmental adaptation	ko04626	Plant-pathogen interaction	0.1579	0.1029	1.53	0.00237082	0.0536554	45
	up	Metabolism	Biosynthesis of other secondary metabolites	ko00944	Flavone and flavonol biosynthesis	0.014	0.0036	3.91	0.0190595	0.345077	4
	up	Metabolism	Metabolism of terpenoids and polyketides	ko00905	Brassinosteroid biosynthesis	0.0211	0.0082	2.55	0.0307608	0.383296	6
	up	Metabolism	Amino acid metabolism	ko00220	Arginine biosynthesis	0.014	0.0043	3.3	0.0331091	0.383296	4
	up	Environmental Information Processing	Signal transduction	ko04016	MAPK signaling pathway - plant	0.0877	0.0595	1.47	0.0338727	0.383296	25
	up	Metabolism	Biosynthesis of other secondary metabolites	ko00941	Flavonoid biosynthesis	0.0316	0.0163	1.94	0.0443302	0.445895	9
	down	Metabolism	Carbohydrate metabolism	ko00500	Starch and sucrose metabolism	0.1518	0.0572	2.65	4.94229e-23	5.25443e-21	117
	down	Organismal Systems	Environmental adaptation	ko04626	Plant-pathogen interaction	0.2127	0.1029	2.07	1.95026e-20	1.03672e-18	164
	down	Environmental Information Processing	Signal transduction	ko04016	MAPK signaling pathway - plant	0.0947	0.0595	1.59	5.10071e-05	0.00180762	73
	down	Metabolism	Metabolism of terpenoids and polyketides	ko00905	Brassinosteroid biosynthesis	0.0208	0.0082	2.52	0.000597182	0.0158725	16
	down	Metabolism	Energy metabolism	ko00910	Nitrogen metabolism	0.0117	0.0039	3.03	0.00260634	0.055419	9
	down	Metabolism	Lipid metabolism	ko00592	alpha-Linolenic acid metabolism	0.0208	0.0118	1.76	0.0198746	0.352164	16
	down	Metabolism	Metabolism of cofactors and vitamins	ko00750	Vitamin B6 metabolism	0.0052	0.0015	3.54	0.0240146	0.363339	4
	down	Metabolism	Biosynthesis of other secondary metabolites	ko00941	Flavonoid biosynthesis	0.0259	0.0163	1.59	0.0273404	0.363339	20
	down	Environmental Information Processing	Signal transduction	ko04075	Plant hormone signal transduction	0.0674	0.0523	1.29	0.0351669	0.415422	52
	down	Metabolism	Biosynthesis of other secondary metabolites	ko00940	Phenylpropanoid biosynthesis	0.0532	0.0403	1.32	0.0424904	0.45174	41
