# Supplementary material for: Enhanced Polar Auxin Transport and Reduced Brassinosteroid Activity Drive Internode Elongation in Chinese Fir (Cunninghamia lanceolata)
Source: Plants (Basel). 2026 May 5;15(9):1411. doi: 10.3390/plants15091411 (PMC13164657; doi:10.3390/plants15091411)
Supplement: Supplementary file 1 [file plants-15-01411-s001.zip › Table S4. ID list of the genes in the pink module.xlsx]

## Sheet: Sheet1
Table S4. ID list of the genes in the pink module
nodeName
NewGene_11119
NewGene_11118
Cula0020534
Cula0006985
Cula0028392
Cula0014185
Cula0014180
Cula0017983
Cula0016761
Cula0008919
Cula0034944
Cula0009798
Cula0032453
Cula0024187
NewGene_4092
Cula0023865
Cula0004214
Cula0023240
Cula0016564
Cula0006534
Cula0004973
Cula0015131
Cula0032886
Cula0012088
Cula0032089
Cula0035197
Cula0026169
Cula0010867
Cula0010866
Cula0010869
Cula0005368
Cula0011097
Cula0026956
Cula0026953
Cula0002804
Cula0007562
Cula0036274
Cula0032952
Cula0033387
Cula0019717
Cula0027842
Cula0004479
NewGene_8489
Cula0021199
Cula0026081
Cula0029506
Cula0004671
Cula0011680
Cula0012349
Cula0026855
Cula0013594
Cula0024108
Cula0033192
Cula0024921
Cula0002438
Cula0002382
Cula0002389
Cula0003174
Cula0009853
Cula0031317
Cula0021356
Cula0010760
Cula0018579
NewGene_9226
Cula0029295
Cula0015075
Cula0028555
Cula0030420
NewGene_7991
Cula0026003
Cula0029587
Cula0024692
Cula0024690
Cula0007644
Cula0001655
Cula0001658
Cula0031184
Cula0028328
Cula0030588
NewGene_4755
Cula0000889
Cula0000882
Cula0000885
Cula0034460
Cula0018870
Cula0027148
Cula0027149
Cula0011476
Cula0016261
Cula0036881
Cula0008185
Cula0034243
Cula0015187
Cula0019944
Cula0031391
Cula0017116
Cula0025771
Cula0036759
Cula0011212
Cula0026428
Cula0014650
Cula0004700
Cula0016651
Cula0034832
NewGene_6701
Cula0027887
Cula0009045
Cula0028610
Cula0036987
Cula0021434
Cula0011669
Cula0021140
Cula0005355
Cula0012043
Cula0016757
Cula0016754
Cula0019834
Cula0032469
Cula0032468
Cula0018972
Cula0035785
Cula0022122
Cula0020412
NewGene_11598
Cula0011901
Cula0007458
Cula0004901
NewGene_1021
Cula0031882
Cula0003252
Cula0032052
Cula0004063
Cula0027779
Cula0002838
Cula0004786
Cula0005780
Cula0017385
Cula0017388
Cula0014896
Cula0037073
Cula0009338
Cula0028034
Cula0021938
Cula0032150
Cula0015574
NewGene_1881
Cula0030823
Cula0024480
Cula0034658
Cula0028249
Cula0009721
Cula0001946
Cula0001941
Cula0030674
Cula0027264
Cula0035912
Cula0023390
Cula0028565
Cula0026619
Cula0021888
Cula0016309
NewGene_16223
Cula0036133
Cula0030479
Cula0014040
Cula0034885
NewGene_3646
Cula0009985
Cula0024423
Cula0035371
Cula0027383
Cula0022239
Cula0035032
NewGene_13987
Cula0019001
Cula0015649
Cula0010232
Cula0013525
Cula0020437
Cula0005963
Cula0028377
Cula0030200
Cula0034438
Cula0018229
Cula0020172
Cula0027995
NewGene_9975
NewGene_16072
NewGene_17300
Cula0008326
Cula0018174
NewGene_7689
NewGene_14025
Cula0031427
Cula0003782
NewGene_7307
NewGene_4642
NewGene_4643
Cula0025829
Cula0032505
Cula0030901
Cula0009204
Cula0022040
Cula0022042
Cula0036166
NewGene_2971
Cula0016996
NewGene_6997
Cula0027659
NewGene_8457
Cula0027300
Cula0024578
Cula0025228
Cula0027684
Cula0002596
Cula0006746
NewGene_17814
NewGene_2350
Cula0026332
Cula0034271
Cula0008977
Cula0003549
Cula0009738
Cula0024350
Cula0029184
Cula0007891
Cula0023805
Cula0023808
Cula0004278
Cula0014325
Cula0014327
Cula0019325
NewGene_12905
Cula0011536
Cula0025010
Cula0032065
NewGene_11704
Cula0013151
Cula0011749
Cula0016914
Cula0017352
Cula0024144
Cula0007637
Cula0036219
Cula0036210
Cula0024641
Cula0024643
Cula0025116
Cula0022729
NewGene_9114
NewGene_15491
Cula0014168
Cula0021130
Cula0017960
NewGene_10309
Cula0012016
Cula0019134
Cula0021486
Cula0029816
Cula0026764
Cula0026767
NewGene_10495
Cula0016549
NewGene_11365
Cula0015158
Cula0036736
Cula0015153
NewGene_4564
Cula0006611
Cula0025567
NewGene_8695
Cula0024775
Cula0023693
Cula0011077
Cula0011074
Cula0024311
Cula0002867
Cula0002862
Cula0015775
Cula0002287
Cula0014821
Cula0001451
Cula0031713
Cula0032975
Cula0032979
NewGene_8909
NewGene_812
Cula0033367
Cula0008555
Cula0019998
Cula0020843
Cula0020050
Cula0027005
Cula0027000
Cula0005383
Cula0011555
Cula0016784
Cula0017253
Cula0001635
Cula0028924
Cula0034402
NewGene_996
Cula0006886
Cula0012934
Cula0014423
Cula0015467
Cula0006697
Cula0018965
Cula0033246
Cula0031699
Cula0009663
Cula0020765
Cula0018519
Cula0007323
Cula0028578
Cula0014094
Cula0016639
Cula0016635
Cula0019917
Cula0027377
Cula0024544
Cula0035841
Cula0027085
Cula0026565
Cula0017706
Cula0010282
Cula0015391
Cula0024015
Cula0024017
Cula0033136
Cula0001466
Cula0014918
Cula0029205
NewGene_271
Cula0012801
NewGene_492
Cula0027126
Cula0020476
Cula0012193
NewGene_12047
Cula0009560
Cula0028800
Cula0035651
NewGene_4176
Cula0029443
Cula0034521
NewGene_9282
Cula0021080
Cula0001005
Cula0019141
Cula0002892
Cula0004723
Cula0002765
Cula0003380
Cula0014121
Cula0028639
Cula0034342
Cula0033524
Cula0008822
Cula0024056
Cula0018781
Cula0016435
Cula0012843
Cula0012844
Cula0001058
Cula0000824
Cula0012060
Cula0003025
NewGene_2625
Cula0026189
Cula0035778
Cula0025455
Cula0034135
Cula0034132
Cula0025339
Cula0019373
NewGene_8542
NewGene_14862
Cula0033787
NewGene_6346
Cula0025551
Cula0036148
Cula0026113
Cula0026116
Cula0029323
Cula0022312
Cula0027799
Cula0028550
Cula0010041
Cula0015701
NewGene_10760
Cula0006229
Cula0012536
Cula0009356
Cula0005863
Cula0036260
NewGene_2999
Cula0009351
Cula0001540
Cula0025966
Cula0020301
Cula0006978
Cula0026094
Cula0023747
Cula0017939
NewGene_11827
Cula0013586
Cula0007724
Cula0008760
Cula0031130
Cula0031139
Cula0009141
Cula0028607
NewGene_280
Cula0019971
Cula0003149
Cula0000494
Cula0013790
Cula0035106
Cula0013779
Cula0018958
Cula0031307
Cula0030658
Cula0024707
Cula0014400
Cula0010777
Cula0011803
Cula0000121
Cula0015002
Cula0036153
Cula0028098
Cula0032927
Cula0033802
Cula0008309
Cula0034043
Cula0030750
Cula0022926
Cula0008672
Cula0011619
Cula0035158
Cula0016485
Cula0028970
Cula0033487
NewGene_10946
NewGene_10942
Cula0034454
Cula0034453
Cula0034578
Cula0024338
Cula0018247
Cula0027978
Cula0018869
Cula0018867
Cula0006832
Cula0021468
Cula0021461
Cula0010475
Cula0010478
NewGene_94
NewGene_2783
Cula0009597
Cula0024031
Cula0022065
Cula0019411
Cula0012646
Cula0027545
Cula0027549
NewGene_8825
Cula0007350
Cula0026437
NewGene_12503
Cula0014643
Cula0002739
Cula0009037
Cula0028667
Cula0028665
Cula0031221
Cula0035931
Cula0026530
Cula0006940
NewGene_10603
Cula0021156
Cula0015810
Cula0032281
Cula0031135
NewGene_1384
Cula0017055
Cula0023615
Cula0020426
Cula0024606
Cula0007449
Cula0029330
Cula0028169
Cula0028164
Cula0025700
Cula0024272
Cula0023981
Cula0019115
Cula0019116
Cula0019110
Cula0000610
Cula0000613
Cula0020212
Cula0036953
Cula0007588
Cula0005428
Cula0034698
Cula0002535
Cula0017947
Cula0015898
Cula0014763
NewGene_2547
Cula0015562
NewGene_7071
Cula0033437
Cula0029129
Cula0031243
Cula0005123
Cula0023203
Cula0005692
Cula0018476
Cula0014378
Cula0007223
Cula0028253
NewGene_14610
Cula0017136
Cula0012175
Cula0016882
Cula0001956
Cula0008141
Cula0033978
Cula0035905
Cula0022368
Cula0005712
NewGene_16940
Cula0004879
Cula0017863
Cula0028048
Cula0032913
Cula0031830
Cula0034615
Cula0013413
Cula0003366
Cula0009996
Cula0031472
Cula0028824
Cula0026048
Cula0034244
Cula0026816
Cula0010228
Cula0010222
Cula0036496
Cula0008137
NewGene_1810
Cula0008138
Cula0032497
Cula0032493
Cula0005976
Cula0035776
Cula0035107
Cula0023535
Cula0020165
NewGene_9965
NewGene_16045
NewGene_10206
NewGene_10205
Cula0014402
Cula0012498
Cula0001429
Cula0033262
Cula0035981
Cula0029930
Cula0013545
Cula0010097
Cula0010092
Cula0027573
Cula0018399
Cula0022874
Cula0035428
Cula0012248
Cula0011250
Cula0000638
Cula0008351
Cula0008359
Cula0035057
Cula0030545
Cula0034019
Cula0027317
Cula0035865
Cula0025218
Cula0005588
Cula0028497
NewGene_13491
Cula0033150
Cula0018839
Cula0021431
Cula0010483
Cula0019131
Cula0031169
NewGene_12512
NewGene_5612
Cula0016226
Cula0016224
NewGene_7442
Cula0011943
Cula0001716
Cula0001713
Cula0001712
Cula0008609
Cula0034505
NewGene_5000
Cula0032015
NewGene_11714
Cula0002704
Cula0011773
Cula0032782
Cula0029225
Cula0028492
Cula0021977
Cula0027637
Cula0027633
NewGene_8760
Cula0010489
Cula0021102
Cula0028412
NewGene_13413
Cula0015848
Cula0012000
Cula0034930
Cula0036427
Cula0026246
Cula0034115
Cula0024442
Cula0027186
Cula0023874
Cula0029809
Cula0025313
Cula0002319
Cula0005628
Cula0006543
NewGene_3830
NewGene_1525
NewGene_1526
Cula0024613
Cula0033942
Cula0000746
Cula0035823
Cula0030634
Cula0029306
Cula0024765
Cula0007966
Cula0007961
Cula0022338
Cula0008519
Cula0002120
Cula0005804
Cula0029594
Cula0028076
Cula0028070
Cula0029677
Cula0025166
Cula0036910
NewGene_3606
Cula0021746
Cula0020856
Cula0027072
Cula0027076
Cula0027074
Cula0002627
Cula0012375
Cula0012080
Cula0001415
Cula0025842
Cula0029882
Cula0002688
Cula0012949
Cula0026266
NewGene_17078
Cula0016489
NewGene_12645
NewGene_15001
Cula0003160
Cula0003167
Cula0003164
Cula0036543
Cula0003297
Cula0003290
Cula0032677
Cula0028452
Cula0024872
Cula0018560
Cula0018565
Cula0023067
Cula0016342
Cula0014858
Cula0005227
Cula0013449
Cula0036992
Cula0007732
Cula0010730
Cula0035086
Cula0034063
Cula0020524
Cula0015604
Cula0014147
Cula0009430
Cula0028332
NewGene_14266
Cula0034479
Cula0027593
Cula0004502
Cula0016850
Cula0006595
Cula0028818
Cula0031010
Cula0023359
Cula0009363
Cula0009360
NewGene_3355
Cula0003970
Cula0010624
NewGene_5173
Cula0026519
NewGene_8287
Cula0007073
Cula0011167
Cula0010960
Cula0015301
Cula0021281
NewGene_14773
Cula0013329
Cula0017438
Cula0017431
Cula0019826
Cula0022008
NewGene_6610
NewGene_8517
Cula0021373
Cula0023849
Cula0007117
Cula0019366
Cula0026725
Cula0017639
Cula0016587
Cula0012460
Cula0037021
Cula0028494
Cula0013430
Cula0033911
Cula0024214
Cula0031510
Cula0007959
Cula0023652
Cula0002821
Cula0026688
Cula0015730
Cula0015736
Cula0015737
Cula0013670
Cula0006492
Cula0004891
Cula0032226
Cula0015091
Cula0031753
Cula0033598
NewGene_4226
Cula0029642
Cula0025150
Cula0023412
Cula0020333
NewGene_8209
Cula0025907
Cula0006964
Cula0027044
Cula0017920
NewGene_14114
Cula0000508
Cula0008757
Cula0031126
Cula0033418
Cula0029854
Cula0031884
Cula0030035
Cula0027453
NewGene_9059
Cula0016506
Cula0031591
Cula0001444
Cula0014258
Cula0028272
Cula0007869
Cula0014469
Cula0006386
Cula0008127
Cula0009838
Cula0033994
Cula0001446
Cula0018925
Cula0011787
Cula0026601
Cula0018558
Cula0014861
Cula0004814
Cula0017887
Cula0017888
Cula0000904
Cula0000907
Cula0029952
Cula0036949
Cula0003345
NewGene_13488
Cula0009641
Cula0030551
Cula0031419
Cula0026065
Cula0022952
NewGene_13837
Cula0022484
Cula0004340
Cula0017298
Cula0028968
Cula0033490
Cula0014159
Cula0030213
Cula0029768
Cula0025619
Cula0023519
NewGene_6324
Cula0012271
Cula0014392
Cula0011419
NewGene_10225
Cula0003841
Cula0025834
Cula0024043
Cula0024045
Cula0033284
Cula0035616
Cula0004817
Cula0032881
Cula0021819
Cula0011898
Cula0001280
Cula0007362
Cula0002737
Cula0002728
NewGene_13752
Cula0008379
Cula0014052
Cula0034035
Cula0033566
Cula0026526
Cula0026525
Cula0016470
NewGene_12265
NewGene_9673
Cula0024593
Cula0021416
Cula0019330
Cula0005605
Cula0011965
Cula0011966
NewGene_11998
Cula0004929
Cula0004949
Cula0036879
Cula0033578
Cula0024240
Cula0026485
Cula0007900
Cula0006199
NewGene_3500
Cula0021289
NewGene_2452
Cula0012408
Cula0000698
Cula0035551
Cula0001425
Cula0021755
NewGene_11120
NewGene_11121
Cula0020830
Cula0024095
Cula0026369
Cula0012809
Cula0014777
Cula0014775
Cula0014774
Cula0018744
Cula0036401
Cula0001407
Cula0030808
Cula0026770
Cula0002484
NewGene_16366
NewGene_716
Cula0015323
Cula0008177
Cula0035496
Cula0030615
Cula0024710
Cula0028466
Cula0004019
Cula0011061
Cula0018584
Cula0026981
Cula0002850
Cula0015742
NewGene_10721
NewGene_9278
Cula0012575
Cula0004843
Cula0034608
Cula0003370
Cula0000531
NewGene_17535
Cula0023708
Cula0020542
Cula0020545
Cula0006099
Cula0003609
Cula0032334
Cula0032485
Cula0009453
NewGene_13777
Cula0034419
NewGene_796
Cula0007833
NewGene_1235
Cula0021001
Cula0003104
Cula0007480
Cula0003810
Cula0009221
Cula0034231
Cula0024071
Cula0021828
Cula0018503
NewGene_15670
Cula0002233
NewGene_11015
Cula0001258
Cula0015959
NewGene_14491
Cula0031996
Cula0010618
Cula0022784
Cula0027094
Cula0004315
NewGene_11195
NewGene_11226
NewGene_2373
Cula0036655
NewGene_13267
NewGene_3961
Cula0003526
Cula0026130
Cula0032186
Cula0035252
NewGene_14048
Cula0012188
Cula0016876
Cula0017699
NewGene_14018
Cula0035646
Cula0035647
Cula0028120
Cula0025741
Cula0029982
NewGene_9815
Cula0022549
Cula0004931
Cula0017338
Cula0015796
Cula0008035
Cula0008038
Cula0031264
Cula0009078
Cula0035569
Cula0020630
Cula0019792
