# Supplementary material for: Enhanced Polar Auxin Transport and Reduced Brassinosteroid Activity Drive Internode Elongation in Chinese Fir (Cunninghamia lanceolata)
Source: Plants (Basel). 2026 May 5;15(9):1411. doi: 10.3390/plants15091411 (PMC13164657; doi:10.3390/plants15091411)
Supplement: Supplementary file 1 [file plants-15-01411-s001.zip › Table S5. KEGG enrich analysis of the Pink module genes.xlsx]

## Sheet: Sheet1
Table S5. KEGG enrich analysis of the Pink module genes
ID	Description	GeneRatio	BgRatio	Rich_factor	pvalue	qvalue	Count	regulated
ko01210	2-Oxocarboxylic acid metabolism	1/346	90/15031	0.48	0.877817	0.854612	1	--
ko02010	ABC transporters	9/346	310/15031	1.26	0.286195	0.553338	9	--
ko00592	alpha-Linolenic acid metabolism	4/346	177/15031	0.98	0.584533	0.854612	4	--
ko00520	Amino sugar and nucleotide sugar metabolism	6/346	329/15031	0.79	0.7727	0.854612	6	--
ko00970	Aminoacyl-tRNA biosynthesis	12/346	127/15031	4.1	3.66773e-05	0.000452262	12	--
ko00330	Arginine and proline metabolism	2/346	135/15031	0.64	0.821056	0.854612	2	--
ko00053	Ascorbate and aldarate metabolism	2/346	185/15031	0.47	0.929079	0.854612	2	--
ko04136	Autophagy - other	2/346	56/15031	1.55	0.370667	0.66655	2	--
ko03410	Base excision repair	3/346	80/15031	1.63	0.279878	0.553338	3	--
ko00410	beta-Alanine metabolism	9/346	89/15031	4.39	0.000205845	0.00161525	9	--
ko00965	Betalain biosynthesis	4/346	65/15031	2.67	0.0625669	0.250849	4	--
ko01230	Biosynthesis of amino acids	10/346	432/15031	1.01	0.538174	0.844598	10	--
ko01040	Biosynthesis of unsaturated fatty acids	5/346	36/15031	6.03	0.00131649	0.00874106	5	--
ko00998	Biosynthesis of various secondary metabolites - part 2	1/346	8/15031	5.43	0.170016	0.396624	1	--
ko00780	Biotin metabolism	3/346	44/15031	2.96	0.0802429	0.266394	3	--
ko00905	Brassinosteroid biosynthesis	6/346	124/15031	2.1	0.0668754	0.250974	6	--
ko00710	Carbon fixation in photosynthetic organisms	5/346	123/15031	1.77	0.154297	0.369953	5	--
ko01200	Carbon metabolism	26/346	408/15031	2.77	2.89887e-06	4.17031e-05	26	--
ko00906	Carotenoid biosynthesis	3/346	125/15031	1.04	0.55201	0.850842	3	--
ko04712	Circadian rhythm - plant	5/346	118/15031	1.84	0.136488	0.35715	5	--
ko00020	Citrate cycle (TCA cycle)	5/346	74/15031	2.94	0.0277841	0.141071	5	--
ko00073	Cutin, suberine and wax biosynthesis	32/346	205/15031	6.78	7.2232e-18	6.23476e-16	32	--
ko00460	Cyanoamino acid metabolism	2/346	181/15031	0.48	0.923456	0.854612	2	--
ko00270	Cysteine and methionine metabolism	2/346	207/15031	0.42	0.953651	0.854612	2	--
ko00904	Diterpenoid biosynthesis	1/346	207/15031	0.21	0.992206	0.854612	1	--
ko03030	DNA replication	1/346	89/15031	0.49	0.874921	0.854612	1	--
ko04144	Endocytosis	6/346	383/15031	0.68	0.878795	0.854612	6	--
ko00565	Ether lipid metabolism	1/346	66/15031	0.66	0.785703	0.854612	1	--
ko00061	Fatty acid biosynthesis	10/346	93/15031	4.67	5.44398e-05	0.000587377	10	--
ko00071	Fatty acid degradation	7/346	103/15031	2.95	0.00968971	0.059741	7	--
ko00062	Fatty acid elongation	15/346	50/15031	13.03	2.16638e-13	9.34966e-12	15	--
ko01212	Fatty acid metabolism	15/346	132/15031	4.94	3.75542e-07	8.10379e-06	15	--
ko00944	Flavone and flavonol biosynthesis	2/346	54/15031	1.61	0.354018	0.650155	2	--
ko00941	Flavonoid biosynthesis	5/346	245/15031	0.89	0.668701	0.854612	5	--
ko00790	Folate biosynthesis	3/346	50/15031	2.61	0.107656	0.309747	3	--
ko00051	Fructose and mannose metabolism	6/346	110/15031	2.37	0.0416128	0.191614	6	--
ko00052	Galactose metabolism	5/346	228/15031	0.95	0.605946	0.854612	5	--
ko00480	Glutathione metabolism	4/346	211/15031	0.82	0.719476	0.854612	4	--
ko00561	Glycerolipid metabolism	17/346	254/15031	2.91	8.53048e-05	0.000736315	17	--
ko00564	Glycerophospholipid metabolism	6/346	206/15031	1.27	0.337979	0.634195	6	--
ko00260	Glycine, serine and threonine metabolism	8/346	152/15031	2.29	0.0244854	0.132092	8	--
ko00010	Glycolysis / Gluconeogenesis	22/346	273/15031	3.5	3.6687e-07	8.10379e-06	22	--
ko00531	Glycosaminoglycan degradation	3/346	58/15031	2.25	0.148894	0.367869	3	--
ko00604	Glycosphingolipid biosynthesis - ganglio series	2/346	40/15031	2.17	0.234714	0.506489	2	--
ko00563	Glycosylphosphatidylinositol (GPI)-anchor biosynthesis	2/346	43/15031	2.02	0.260418	0.535195	2	--
ko00630	Glyoxylate and dicarboxylate metabolism	3/346	178/15031	0.73	0.780952	0.854612	3	--
ko00340	Histidine metabolism	1/346	38/15031	1.14	0.587721	0.854612	1	--
ko03440	Homologous recombination	2/346	146/15031	0.6	0.853163	0.854612	2	--
ko00562	Inositol phosphate metabolism	8/346	193/15031	1.8	0.0782523	0.266394	8	--
ko00950	Isoquinoline alkaloid biosynthesis	4/346	86/15031	2.02	0.136544	0.35715	4	--
ko00903	Limonene and pinene degradation	1/346	10/15031	4.34	0.207809	0.459927	1	--
ko00591	Linoleic acid metabolism	1/346	79/15031	0.55	0.841913	0.854612	1	--
ko00785	Lipoic acid metabolism	1/346	6/15031	7.24	0.130427	0.35715	1	--
ko00310	Lysine degradation	2/346	96/15031	0.91	0.652165	0.854612	2	--
ko04016	MAPK signaling pathway - plant	14/346	895/15031	0.68	0.955316	0.854612	14	--
ko00902	Monoterpenoid biosynthesis	1/346	38/15031	1.14	0.587721	0.854612	1	--
ko03015	mRNA surveillance pathway	5/346	186/15031	1.17	0.426938	0.722578	5	--
ko00510	N-Glycan biosynthesis	1/346	97/15031	0.45	0.896303	0.854612	1	--
ko00910	Nitrogen metabolism	2/346	58/15031	1.5	0.387144	0.681972	2	--
ko03420	Nucleotide excision repair	2/346	122/15031	0.71	0.775129	0.854612	2	--
ko00511	Other glycan degradation	6/346	120/15031	2.17	0.0589138	0.250849	6	--
ko00770	Pantothenate and CoA biosynthesis	2/346	66/15031	1.32	0.450977	0.740154	2	--
ko00040	Pentose and glucuronate interconversions	10/346	389/15031	1.12	0.406383	0.701546	10	--
ko00030	Pentose phosphate pathway	6/346	81/15031	3.22	0.0108834	0.0626274	6	--
ko04146	Peroxisome	9/346	200/15031	1.95	0.0421785	0.191614	9	--
ko04145	Phagosome	5/346	105/15031	2.07	0.0949548	0.298335	5	--
ko00360	Phenylalanine metabolism	4/346	118/15031	1.47	0.288478	0.553338	4	--
ko00400	Phenylalanine, tyrosine and tryptophan biosynthesis	1/346	100/15031	0.43	0.903345	0.854612	1	--
ko00940	Phenylpropanoid biosynthesis	7/346	606/15031	0.5	0.987493	0.854612	7	--
ko04070	Phosphatidylinositol signaling system	7/346	171/15031	1.78	0.100511	0.299162	7	--
ko04075	Plant hormone signal transduction	24/346	786/15031	1.33	0.096777	0.298335	24	--
ko04626	Plant-pathogen interaction	27/346	1547/15031	0.76	0.952991	0.854612	27	--
ko00860	Porphyrin and chlorophyll metabolism	1/346	116/15031	0.37	0.933592	0.854612	1	--
ko00640	Propanoate metabolism	7/346	63/15031	4.83	0.000589495	0.00424023	7	--
ko04141	Protein processing in endoplasmic reticulum	7/346	631/15031	0.48	0.991405	0.854612	7	--
ko00230	Purine metabolism	4/346	496/15031	0.35	0.997024	0.854612	4	--
ko00240	Pyrimidine metabolism	2/346	137/15031	0.63	0.827326	0.854612	2	--
ko00620	Pyruvate metabolism	12/346	135/15031	3.86	6.6936e-05	0.000641959	12	--
ko00740	Riboflavin metabolism	2/346	97/15031	0.9	0.657748	0.854612	2	--
ko03010	Ribosome	1/346	504/15031	0.09	0.999993	0.854612	1	--
ko03008	Ribosome biogenesis in eukaryotes	5/346	204/15031	1.06	0.506993	0.810398	5	--
ko03018	RNA degradation	4/346	199/15031	0.87	0.675895	0.854612	4	--
ko03020	RNA polymerase	1/346	819/15031	0.05	1	0.854612	1	--
ko03013	RNA transport	4/346	453/15031	0.38	0.993516	0.854612	4	--
ko00450	Selenocompound metabolism	1/346	26/15031	1.67	0.454473	0.740154	1	--
ko04130	SNARE interactions in vesicular transport	1/346	43/15031	1.01	0.633153	0.854612	1	--
ko00600	Sphingolipid metabolism	18/346	192/15031	4.07	4.8155e-07	8.31307e-06	18	--
ko03040	Spliceosome	1/346	466/15031	0.09	0.999984	0.854612	1	--
ko00500	Starch and sucrose metabolism	14/346	860/15031	0.71	0.936041	0.854612	14	--
ko00100	Steroid biosynthesis	1/346	46/15031	0.94	0.657978	0.854612	1	--
ko00945	Stilbenoid, diarylheptanoid and gingerol biosynthesis	1/346	66/15031	0.66	0.785703	0.854612	1	--
ko00920	Sulfur metabolism	1/346	42/15031	1.03	0.624484	0.854612	1	--
ko00900	Terpenoid backbone biosynthesis	2/346	125/15031	0.7	0.786561	0.854612	2	--
ko00730	Thiamine metabolism	2/346	41/15031	2.12	0.243271	0.51215	2	--
ko00960	Tropane, piperidine and pyridine alkaloid biosynthesis	3/346	40/15031	3.26	0.0639359	0.250849	3	--
ko00380	Tryptophan metabolism	3/346	170/15031	0.77	0.753963	0.854612	3	--
ko00350	Tyrosine metabolism	6/346	128/15031	2.04	0.0754344	0.266394	6	--
ko00130	Ubiquinone and other terpenoid-quinone biosynthesis	4/346	89/15031	1.95	0.149166	0.367869	4	--
ko04120	Ubiquitin mediated proteolysis	8/346	395/15031	0.88	0.692819	0.854612	8	--
ko00280	Valine, leucine and isoleucine degradation	4/346	95/15031	1.83	0.175665	0.399017	4	--
ko00908	Zeatin biosynthesis	2/346	110/15031	0.79	0.723935	0.854612	2	--

## Sheet: Sheet4
ko00600	Sphingolipid metabolism	18/346	192/15031	4.07	4.8155e-07	8.31307e-06	Cula0005123/Cula0009221/Cula0010232/Cula0017699/Cula0021888/Cula0022368/Cula0024056/Cula0024641/Cula0026770/Cula0026953/Cula0027148/Cula0028555/Cula0029506/Cula0029930/Cula0031139/Cula0031264/NewGene_11118/NewGene_11119	18	--
ko01200	Carbon metabolism	26/346	408/15031	2.77	2.89887e-06	4.17031e-05	Cula0002287/Cula0002728/Cula0003841/Cula0004315/Cula0004843/Cula0004901/Cula0005963/Cula0009721/Cula0009838/Cula0010730/Cula0012460/Cula0012498/Cula0014052/Cula0018870/Cula0019134/Cula0021199/Cula0024095/Cula0025834/Cula0026855/Cula0028452/Cula0029882/Cula0033136/Cula0035032/Cula0035651/NewGene_280/NewGene_996	26	--
ko00970	Aminoacyl-tRNA biosynthesis	12/346	127/15031	4.1	3.66773e-05	0.000452262	Cula0002389/Cula0002739/Cula0003782/Cula0015701/Cula0018247/Cula0021416/Cula0023519/Cula0024710/Cula0024775/Cula0032468/Cula0034115/Cula0034615	12	--
ko00061	Fatty acid biosynthesis	10/346	93/15031	4.67	5.44398e-05	0.000587377	Cula0001058/Cula0001655/Cula0004929/Cula0006611/Cula0013413/Cula0023747/Cula0026855/Cula0028466/Cula0029882/NewGene_3961	10	--
ko00620	Pyruvate metabolism	12/346	135/15031	3.86	6.6936e-05	0.000641959	Cula0002728/Cula0004843/Cula0005963/Cula0012498/Cula0018870/Cula0021199/Cula0026855/Cula0029882/Cula0033136/NewGene_280/NewGene_6701/NewGene_996	12	--
ko00561	Glycerolipid metabolism	17/346	254/15031	2.91	8.53048e-05	0.000736315	Cula0000613/Cula0001635/Cula0001946/Cula0009351/Cula0009363/Cula0009641/Cula0011061/Cula0012375/Cula0015467/Cula0019366/Cula0021373/Cula0025166/Cula0028253/Cula0028497/NewGene_16072/NewGene_1881/NewGene_6701	17	--
ko00410	beta-Alanine metabolism	9/346	89/15031	4.39	0.000205845	0.00161525	Cula0002287/Cula0003345/Cula0003841/Cula0016564/Cula0024095/Cula0025834/Cula0032975/Cula0034505/NewGene_6701	9	--
ko00640	Propanoate metabolism	7/346	63/15031	4.83	0.000589495	0.00424023	Cula0002287/Cula0003841/Cula0012498/Cula0024095/Cula0025834/Cula0026855/Cula0029882	7	--
ko01040	Biosynthesis of unsaturated fatty acids	5/346	36/15031	6.03	0.00131649	0.00874106	Cula0002287/Cula0008672/Cula0014402/Cula0015187/Cula0025834	5	--
ko00071	Fatty acid degradation	7/346	103/15031	2.95	0.00968971	0.059741	Cula0001716/Cula0002287/Cula0004929/Cula0015730/Cula0025834/Cula0028466/NewGene_6701	7	--
ko00030	Pentose phosphate pathway	6/346	81/15031	3.22	0.0108834	0.0626274	Cula0004315/Cula0009838/Cula0010097/Cula0014052/Cula0019134/Cula0020050	6	--
ko00260	Glycine, serine and threonine metabolism	8/346	152/15031	2.29	0.0244854	0.132092	Cula0003104/Cula0025741/Cula0028452/Cula0031472/Cula0032975/Cula0033367/Cula0034505/Cula0035651	8	--
ko00020	Citrate cycle (TCA cycle)	5/346	74/15031	2.94	0.0277841	0.141071	Cula0005963/Cula0010730/Cula0018870/Cula0033136/NewGene_996	5	--
ko00051	Fructose and mannose metabolism	6/346	110/15031	2.37	0.0416128	0.191614	Cula0009721/Cula0010097/Cula0013779/Cula0014052/Cula0020050/Cula0029225	6	--
ko04146	Peroxisome	9/346	200/15031	1.95	0.0421785	0.191614	Cula0000638/Cula0002287/Cula0004929/Cula0005976/Cula0010730/Cula0025834/Cula0028466/Cula0035785/NewGene_4564	9	--
ko00511	Other glycan degradation	6/346	120/15031	2.17	0.0589138	0.250849	Cula0000610/Cula0016754/Cula0026725/Cula0026770/Cula0028048/Cula0031139	6	--
ko00965	Betalain biosynthesis	4/346	65/15031	2.67	0.0625669	0.250849	Cula0015736/Cula0016850/Cula0024872/Cula0029129	4	--
ko00960	Tropane, piperidine and pyridine alkaloid biosynthesis	3/346	40/15031	3.26	0.0639359	0.250849	Cula0011476/Cula0032975/Cula0034505	3	--
ko00905	Brassinosteroid biosynthesis	6/346	124/15031	2.1	0.0668754	0.250974	Cula0009560/Cula0025116/Cula0027149/Cula0031126/Cula0032453/Cula0033262	6	--
ko00350	Tyrosine metabolism	6/346	128/15031	2.04	0.0754344	0.266394	Cula0001716/Cula0011476/Cula0015730/Cula0024872/Cula0032975/Cula0034505	6	--
ko00562	Inositol phosphate metabolism	8/346	193/15031	1.8	0.0782523	0.266394	Cula0002484/Cula0002688/Cula0008519/Cula0012801/Cula0026816/Cula0033994/NewGene_12047/NewGene_1525	8	--
ko00780	Biotin metabolism	3/346	44/15031	2.96	0.0802429	0.266394	Cula0001058/Cula0001655/Cula0003810	3	--
ko04145	Phagosome	5/346	105/15031	2.07	0.0949548	0.298335	Cula0009738/Cula0026816/Cula0027300/Cula0032493/Cula0036953	5	--
ko04075	Plant hormone signal transduction	24/346	786/15031	1.33	0.096777	0.298335	Cula0000904/Cula0001425/Cula0007900/Cula0009204/Cula0010092/Cula0012844/Cula0017385/Cula0019110/Cula0022484/Cula0023067/Cula0023535/Cula0023708/Cula0024350/Cula0025455/Cula0026525/Cula0026956/Cula0027317/Cula0029677/Cula0030200/Cula0034132/Cula0034479/Cula0035106/Cula0036166/NewGene_14773	24	--
ko04070	Phosphatidylinositol signaling system	7/346	171/15031	1.78	0.100511	0.299162	Cula0004502/Cula0008519/Cula0012801/Cula0026816/Cula0033994/NewGene_12047/NewGene_1525	7	--
ko00790	Folate biosynthesis	3/346	50/15031	2.61	0.107656	0.309747	Cula0008035/Cula0023693/Cula0025150	3	--
ko00785	Lipoic acid metabolism	1/346	6/15031	7.24	0.130427	0.35715	Cula0014858	1	--
ko04712	Circadian rhythm - plant	5/346	118/15031	1.84	0.136488	0.35715	Cula0014896/Cula0016485/Cula0017385/Cula0018744/Cula0023535	5	--
ko00950	Isoquinoline alkaloid biosynthesis	4/346	86/15031	2.02	0.136544	0.35715	Cula0011476/Cula0024872/Cula0032975/Cula0034505	4	--
ko00531	Glycosaminoglycan degradation	3/346	58/15031	2.25	0.148894	0.367869	Cula0000531/Cula0026770/Cula0031139	3	--
ko00130	Ubiquinone and other terpenoid-quinone biosynthesis	4/346	89/15031	1.95	0.149166	0.367869	Cula0001005/Cula0002867/Cula0011476/NewGene_11704	4	--
ko00710	Carbon fixation in photosynthetic organisms	5/346	123/15031	1.77	0.154297	0.369953	Cula0004843/Cula0004901/Cula0012460/Cula0021199/Cula0035032	5	--
ko00998	Biosynthesis of various secondary metabolites - part 2	1/346	8/15031	5.43	0.170016	0.396624	Cula0008127	1	--
ko00280	Valine, leucine and isoleucine degradation	4/346	95/15031	1.83	0.175665	0.399017	Cula0003841/Cula0006611/Cula0024095/NewGene_6701	4	--
ko00903	Limonene and pinene degradation	1/346	10/15031	4.34	0.207809	0.459927	NewGene_6701	1	--
ko00604	Glycosphingolipid biosynthesis - ganglio series	2/346	40/15031	2.17	0.234714	0.506489	Cula0026770/Cula0031139	2	--
ko00730	Thiamine metabolism	2/346	41/15031	2.12	0.243271	0.51215	Cula0025010/Cula0025313	2	--
ko00563	Glycosylphosphatidylinositol (GPI)-anchor biosynthesis	2/346	43/15031	2.02	0.260418	0.535195	Cula0021431/Cula0025700	2	--
ko03410	Base excision repair	3/346	80/15031	1.63	0.279878	0.553338	Cula0001712/Cula0015153/Cula0027633	3	--
ko02010	ABC transporters	9/346	310/15031	1.26	0.286195	0.553338	Cula0002596/Cula0008326/Cula0015898/Cula0018560/Cula0024765/Cula0028169/Cula0030750/Cula0034419/Cula0034454	9	--
ko00360	Phenylalanine metabolism	4/346	118/15031	1.47	0.288478	0.553338	Cula0011476/Cula0024872/Cula0032975/Cula0034505	4	--
ko00564	Glycerophospholipid metabolism	6/346	206/15031	1.27	0.337979	0.634195	Cula0004502/Cula0011061/Cula0020426/Cula0027377/Cula0028497/Cula0035823	6	--
ko00944	Flavone and flavonol biosynthesis	2/346	54/15031	1.61	0.354018	0.650155	Cula0033192/NewGene_12645	2	--
ko04136	Autophagy - other	2/346	56/15031	1.55	0.370667	0.66655	Cula0001415/Cula0026816	2	--
ko00910	Nitrogen metabolism	2/346	58/15031	1.5	0.387144	0.681972	Cula0008138/Cula0036910	2	--
ko00040	Pentose and glucuronate interconversions	10/346	389/15031	1.12	0.406383	0.701546	Cula0007362/Cula0011212/Cula0015467/Cula0020542/Cula0023359/Cula0027779/Cula0028607/Cula0030674/NewGene_14610/NewGene_16072	10	--
ko03015	mRNA surveillance pathway	5/346	186/15031	1.17	0.426938	0.722578	Cula0010624/Cula0017639/Cula0023805/Cula0031882/Cula0032150	5	--
ko00770	Pantothenate and CoA biosynthesis	2/346	66/15031	1.32	0.450977	0.740154	Cula0016564/NewGene_6701	2	--
ko00450	Selenocompound metabolism	1/346	26/15031	1.67	0.454473	0.740154	Cula0021416	1	--
ko03008	Ribosome biogenesis in eukaryotes	5/346	204/15031	1.06	0.506993	0.810398	Cula0015810/Cula0026003/Cula0026332/Cula0033387/Cula0035252	5	--
ko01230	Biosynthesis of amino acids	10/346	432/15031	1.01	0.538174	0.844598	Cula0002728/Cula0004901/Cula0010730/Cula0012460/Cula0014052/Cula0019134/Cula0025741/Cula0028452/Cula0035032/NewGene_280	10	--
ko00906	Carotenoid biosynthesis	3/346	125/15031	1.04	0.55201	0.850842	Cula0009430/Cula0026619/Cula0030588	3	--
ko00592	alpha-Linolenic acid metabolism	4/346	177/15031	0.98	0.584533	0.854612	Cula0002287/Cula0015730/Cula0025834/Cula0028824	4	--
ko00340	Histidine metabolism	1/346	38/15031	1.14	0.587721	0.854612	NewGene_6701	1	--
ko00902	Monoterpenoid biosynthesis	1/346	38/15031	1.14	0.587721	0.854612	Cula0026113	1	--
ko00052	Galactose metabolism	5/346	228/15031	0.95	0.605946	0.854612	Cula0009721/Cula0014052/Cula0026770/Cula0029642/Cula0031139	5	--
ko00920	Sulfur metabolism	1/346	42/15031	1.03	0.624484	0.854612	Cula0014777	1	--
ko04130	SNARE interactions in vesicular transport	1/346	43/15031	1.01	0.633153	0.854612	Cula0014121	1	--
ko00310	Lysine degradation	2/346	96/15031	0.91	0.652165	0.854612	Cula0030901/NewGene_6701	2	--
ko00740	Riboflavin metabolism	2/346	97/15031	0.9	0.657748	0.854612	Cula0005605/Cula0029816	2	--
ko00100	Steroid biosynthesis	1/346	46/15031	0.94	0.657978	0.854612	Cula0019411	1	--
ko00941	Flavonoid biosynthesis	5/346	245/15031	0.89	0.668701	0.854612	Cula0014400/Cula0017116/Cula0029306/Cula0030615/NewGene_1235	5	--
ko03018	RNA degradation	4/346	199/15031	0.87	0.675895	0.854612	Cula0012408/Cula0014052/Cula0026485/Cula0028818	4	--
ko04120	Ubiquitin mediated proteolysis	8/346	395/15031	0.88	0.692819	0.854612	Cula0001280/Cula0004973/Cula0011074/Cula0020830/Cula0023390/Cula0024015/Cula0029323/Cula0033524	8	--
ko00480	Glutathione metabolism	4/346	211/15031	0.82	0.719476	0.854612	Cula0008351/Cula0010730/Cula0015323/Cula0034658	4	--
ko00908	Zeatin biosynthesis	2/346	110/15031	0.79	0.723935	0.854612	Cula0027842/Cula0031307	2	--
ko00380	Tryptophan metabolism	3/346	170/15031	0.77	0.753963	0.854612	Cula0024872/Cula0027074/NewGene_6701	3	--
ko00520	Amino sugar and nucleotide sugar metabolism	6/346	329/15031	0.79	0.7727	0.854612	Cula0009721/Cula0009838/Cula0011212/Cula0013779/Cula0023652/Cula0029225	6	--
ko03420	Nucleotide excision repair	2/346	122/15031	0.71	0.775129	0.854612	Cula0001712/Cula0033524	2	--
ko00630	Glyoxylate and dicarboxylate metabolism	3/346	178/15031	0.73	0.780952	0.854612	Cula0009597/Cula0012498/Cula0035651	3	--
ko00565	Ether lipid metabolism	1/346	66/15031	0.66	0.785703	0.854612	Cula0020426	1	--
ko00945	Stilbenoid, diarylheptanoid and gingerol biosynthesis	1/346	66/15031	0.66	0.785703	0.854612	Cula0017116	1	--
ko00900	Terpenoid backbone biosynthesis	2/346	125/15031	0.7	0.786561	0.854612	Cula0000907/Cula0005976	2	--
ko00330	Arginine and proline metabolism	2/346	135/15031	0.64	0.821056	0.854612	Cula0003345/NewGene_6701	2	--
ko00240	Pyrimidine metabolism	2/346	137/15031	0.63	0.827326	0.854612	Cula0014392/Cula0016564	2	--
ko00591	Linoleic acid metabolism	1/346	79/15031	0.55	0.841913	0.854612	Cula0006985	1	--
ko03440	Homologous recombination	2/346	146/15031	0.6	0.853163	0.854612	Cula0001712/Cula0007966	2	--
ko03030	DNA replication	1/346	89/15031	0.49	0.874921	0.854612	Cula0001712	1	--
ko01210	2-Oxocarboxylic acid metabolism	1/346	90/15031	0.48	0.877817	0.854612	Cula0010730	1	--
ko04144	Endocytosis	6/346	383/15031	0.68	0.878795	0.854612	Cula0007323/Cula0024613/Cula0031317/Cula0032493/Cula0033418/NewGene_1525	6	--
ko00510	N-Glycan biosynthesis	1/346	97/15031	0.45	0.896303	0.854612	Cula0016876	1	--
ko00400	Phenylalanine, tyrosine and tryptophan biosynthesis	1/346	100/15031	0.43	0.903345	0.854612	Cula0011476	1	--
ko00460	Cyanoamino acid metabolism	2/346	181/15031	0.48	0.923456	0.854612	Cula0020545/NewGene_12503	2	--
ko00053	Ascorbate and aldarate metabolism	2/346	185/15031	0.47	0.929079	0.854612	Cula0011212/NewGene_6701	2	--
ko00860	Porphyrin and chlorophyll metabolism	1/346	116/15031	0.37	0.933592	0.854612	Cula0021461	1	--
ko00500	Starch and sucrose metabolism	14/346	860/15031	0.71	0.936041	0.854612	Cula0008359/Cula0009721/Cula0009838/Cula0019998/Cula0020437/Cula0023981/Cula0024311/Cula0026094/Cula0027549/Cula0029443/Cula0029642/Cula0030035/Cula0033284/Cula0036148	14	--
ko04626	Plant-pathogen interaction	27/346	1547/15031	0.76	0.952991	0.854612	Cula0000824/Cula0000889/Cula0004214/Cula0004700/Cula0004879/Cula0006534/Cula0009204/Cula0011619/Cula0011680/Cula0012175/Cula0012248/Cula0012844/Cula0014180/Cula0014423/Cula0016635/Cula0016914/Cula0019826/Cula0021080/Cula0021828/Cula0024045/Cula0026526/Cula0027186/Cula0028253/Cula0029982/Cula0030200/Cula0030808/Cula0031243	27	--
ko00270	Cysteine and methionine metabolism	2/346	207/15031	0.42	0.953651	0.854612	Cula0011476/NewGene_7307	2	--
ko04016	MAPK signaling pathway - plant	14/346	895/15031	0.68	0.955316	0.854612	Cula0000889/Cula0001425/Cula0009204/Cula0012844/Cula0019001/Cula0022338/Cula0022484/Cula0026169/Cula0026525/Cula0027317/Cula0030200/Cula0031221/Cula0032979/NewGene_9114	14	--
ko00940	Phenylpropanoid biosynthesis	7/346	606/15031	0.5	0.987493	0.854612	Cula0005227/Cula0005368/Cula0005780/Cula0010489/Cula0017116/Cula0035865/NewGene_11704	7	--
ko04141	Protein processing in endoplasmic reticulum	7/346	631/15031	0.48	0.991405	0.854612	Cula0007117/Cula0015131/Cula0023412/Cula0028332/Cula0030213/Cula0033578/Cula0034035	7	--
ko00904	Diterpenoid biosynthesis	1/346	207/15031	0.21	0.992206	0.854612	Cula0011097	1	--
ko03013	RNA transport	4/346	453/15031	0.38	0.993516	0.854612	Cula0015810/Cula0026332/Cula0034035/NewGene_7991	4	--
ko00230	Purine metabolism	4/346	496/15031	0.35	0.997024	0.854612	Cula0002728/Cula0017887/Cula0027377/NewGene_280	4	--
ko03040	Spliceosome	1/346	466/15031	0.09	0.999984	0.854612	Cula0033598	1	--
ko03010	Ribosome	1/346	504/15031	0.09	0.999993	0.854612	Cula0034460	1	--
ko03020	RNA polymerase	1/346	819/15031	0.05	1	0.854612	Cula0034578	1	--

## Sheet: Sheet2
Cula0001058	Cula0001655	Cula0002287	Cula0004929	Cula0006611	Cula0008672	Cula0013413	Cula0014402	Cula0015187	Cula0023747	Cula0025834	Cula0026855	Cula0028466	Cula0029882	NewGene_3961

## Sheet: Sheet3
ID	Description	GeneRatio	BgRatio	Rich_factor	pvalue	qvalue	Count	regulated	geneID
ko00073	Cutin, suberine and wax biosynthesis	32/346	205/15031	6.78	7.2232e-18	6.23476e-16	32	--	Cula0000882
ko00073	Cutin, suberine and wax biosynthesis	32/346	205/15031	6.78	7.2232e-18	6.23476e-16	32	--	Cula0001658
ko00073	Cutin, suberine and wax biosynthesis	32/346	205/15031	6.78	7.2232e-18	6.23476e-16	32	--	Cula0003549
ko00073	Cutin, suberine and wax biosynthesis	32/346	205/15031	6.78	7.2232e-18	6.23476e-16	32	--	Cula0004063
ko00073	Cutin, suberine and wax biosynthesis	32/346	205/15031	6.78	7.2232e-18	6.23476e-16	32	--	Cula0004479
ko00073	Cutin, suberine and wax biosynthesis	32/346	205/15031	6.78	7.2232e-18	6.23476e-16	32	--	Cula0006697
ko00073	Cutin, suberine and wax biosynthesis	32/346	205/15031	6.78	7.2232e-18	6.23476e-16	32	--	Cula0007961
ko00073	Cutin, suberine and wax biosynthesis	32/346	205/15031	6.78	7.2232e-18	6.23476e-16	32	--	Cula0009338
ko00073	Cutin, suberine and wax biosynthesis	32/346	205/15031	6.78	7.2232e-18	6.23476e-16	32	--	Cula0011966
ko00073	Cutin, suberine and wax biosynthesis	32/346	205/15031	6.78	7.2232e-18	6.23476e-16	32	--	Cula0012646
ko00073	Cutin, suberine and wax biosynthesis	32/346	205/15031	6.78	7.2232e-18	6.23476e-16	32	--	Cula0014159
ko00073	Cutin, suberine and wax biosynthesis	32/346	205/15031	6.78	7.2232e-18	6.23476e-16	32	--	Cula0014469
ko00073	Cutin, suberine and wax biosynthesis	32/346	205/15031	6.78	7.2232e-18	6.23476e-16	32	--	Cula0014861
ko00073	Cutin, suberine and wax biosynthesis	32/346	205/15031	6.78	7.2232e-18	6.23476e-16	32	--	Cula0018399
ko00073	Cutin, suberine and wax biosynthesis	32/346	205/15031	6.78	7.2232e-18	6.23476e-16	32	--	Cula0018869
ko00073	Cutin, suberine and wax biosynthesis	32/346	205/15031	6.78	7.2232e-18	6.23476e-16	32	--	Cula0018958
ko00073	Cutin, suberine and wax biosynthesis	32/346	205/15031	6.78	7.2232e-18	6.23476e-16	32	--	Cula0019141
ko00073	Cutin, suberine and wax biosynthesis	32/346	205/15031	6.78	7.2232e-18	6.23476e-16	32	--	Cula0019330
ko00073	Cutin, suberine and wax biosynthesis	32/346	205/15031	6.78	7.2232e-18	6.23476e-16	32	--	Cula0022040
ko00073	Cutin, suberine and wax biosynthesis	32/346	205/15031	6.78	7.2232e-18	6.23476e-16	32	--	Cula0024214
ko00073	Cutin, suberine and wax biosynthesis	32/346	205/15031	6.78	7.2232e-18	6.23476e-16	32	--	Cula0025966
ko00073	Cutin, suberine and wax biosynthesis	32/346	205/15031	6.78	7.2232e-18	6.23476e-16	32	--	Cula0030634
ko00073	Cutin, suberine and wax biosynthesis	32/346	205/15031	6.78	7.2232e-18	6.23476e-16	32	--	Cula0032052
ko00073	Cutin, suberine and wax biosynthesis	32/346	205/15031	6.78	7.2232e-18	6.23476e-16	32	--	Cula0032782
ko00073	Cutin, suberine and wax biosynthesis	32/346	205/15031	6.78	7.2232e-18	6.23476e-16	32	--	Cula0033978
ko00073	Cutin, suberine and wax biosynthesis	32/346	205/15031	6.78	7.2232e-18	6.23476e-16	32	--	Cula0034231
ko00073	Cutin, suberine and wax biosynthesis	32/346	205/15031	6.78	7.2232e-18	6.23476e-16	32	--	Cula0035551
ko00073	Cutin, suberine and wax biosynthesis	32/346	205/15031	6.78	7.2232e-18	6.23476e-16	32	--	Cula0035785
ko00073	Cutin, suberine and wax biosynthesis	32/346	205/15031	6.78	7.2232e-18	6.23476e-16	32	--	NewGene_10942
ko00073	Cutin, suberine and wax biosynthesis	32/346	205/15031	6.78	7.2232e-18	6.23476e-16	32	--	NewGene_10946
ko00073	Cutin, suberine and wax biosynthesis	32/346	205/15031	6.78	7.2232e-18	6.23476e-16	32	--	NewGene_14025
ko00073	Cutin, suberine and wax biosynthesis	32/346	205/15031	6.78	7.2232e-18	6.23476e-16	32	--	NewGene_4564
ko00062	Fatty acid elongation	15/346	50/15031	13.03	2.16638e-13	9.34966e-12	15	--	Cula0004700
ko00062	Fatty acid elongation	15/346	50/15031	13.03	2.16638e-13	9.34966e-12	15	--	Cula0004879
ko00062	Fatty acid elongation	15/346	50/15031	13.03	2.16638e-13	9.34966e-12	15	--	Cula0006534
ko00062	Fatty acid elongation	15/346	50/15031	13.03	2.16638e-13	9.34966e-12	15	--	Cula0008672
ko00062	Fatty acid elongation	15/346	50/15031	13.03	2.16638e-13	9.34966e-12	15	--	Cula0011619
ko00062	Fatty acid elongation	15/346	50/15031	13.03	2.16638e-13	9.34966e-12	15	--	Cula0011680
ko00062	Fatty acid elongation	15/346	50/15031	13.03	2.16638e-13	9.34966e-12	15	--	Cula0014180
ko00062	Fatty acid elongation	15/346	50/15031	13.03	2.16638e-13	9.34966e-12	15	--	Cula0014402
ko00062	Fatty acid elongation	15/346	50/15031	13.03	2.16638e-13	9.34966e-12	15	--	Cula0015187
ko00062	Fatty acid elongation	15/346	50/15031	13.03	2.16638e-13	9.34966e-12	15	--	Cula0016635
ko00062	Fatty acid elongation	15/346	50/15031	13.03	2.16638e-13	9.34966e-12	15	--	Cula0021080
ko00062	Fatty acid elongation	15/346	50/15031	13.03	2.16638e-13	9.34966e-12	15	--	Cula0024045
ko00062	Fatty acid elongation	15/346	50/15031	13.03	2.16638e-13	9.34966e-12	15	--	Cula0026526
ko00062	Fatty acid elongation	15/346	50/15031	13.03	2.16638e-13	9.34966e-12	15	--	Cula0029982
ko00062	Fatty acid elongation	15/346	50/15031	13.03	2.16638e-13	9.34966e-12	15	--	Cula0031243
ko00010	Glycolysis / Gluconeogenesis	22/346	273/15031	3.5	3.6687e-07	8.10379e-06	22	--	Cula0001716
ko00010	Glycolysis / Gluconeogenesis	22/346	273/15031	3.5	3.6687e-07	8.10379e-06	22	--	Cula0002484
ko00010	Glycolysis / Gluconeogenesis	22/346	273/15031	3.5	3.6687e-07	8.10379e-06	22	--	Cula0002728
ko00010	Glycolysis / Gluconeogenesis	22/346	273/15031	3.5	3.6687e-07	8.10379e-06	22	--	Cula0004901
ko00010	Glycolysis / Gluconeogenesis	22/346	273/15031	3.5	3.6687e-07	8.10379e-06	22	--	Cula0005963
ko00010	Glycolysis / Gluconeogenesis	22/346	273/15031	3.5	3.6687e-07	8.10379e-06	22	--	Cula0009721
ko00010	Glycolysis / Gluconeogenesis	22/346	273/15031	3.5	3.6687e-07	8.10379e-06	22	--	Cula0009838
ko00010	Glycolysis / Gluconeogenesis	22/346	273/15031	3.5	3.6687e-07	8.10379e-06	22	--	Cula0010097
ko00010	Glycolysis / Gluconeogenesis	22/346	273/15031	3.5	3.6687e-07	8.10379e-06	22	--	Cula0012460
ko00010	Glycolysis / Gluconeogenesis	22/346	273/15031	3.5	3.6687e-07	8.10379e-06	22	--	Cula0012498
ko00010	Glycolysis / Gluconeogenesis	22/346	273/15031	3.5	3.6687e-07	8.10379e-06	22	--	Cula0014052
ko00010	Glycolysis / Gluconeogenesis	22/346	273/15031	3.5	3.6687e-07	8.10379e-06	22	--	Cula0015467
ko00010	Glycolysis / Gluconeogenesis	22/346	273/15031	3.5	3.6687e-07	8.10379e-06	22	--	Cula0015730
ko00010	Glycolysis / Gluconeogenesis	22/346	273/15031	3.5	3.6687e-07	8.10379e-06	22	--	Cula0018870
ko00010	Glycolysis / Gluconeogenesis	22/346	273/15031	3.5	3.6687e-07	8.10379e-06	22	--	Cula0020050
ko00010	Glycolysis / Gluconeogenesis	22/346	273/15031	3.5	3.6687e-07	8.10379e-06	22	--	Cula0028452
ko00010	Glycolysis / Gluconeogenesis	22/346	273/15031	3.5	3.6687e-07	8.10379e-06	22	--	Cula0033136
ko00010	Glycolysis / Gluconeogenesis	22/346	273/15031	3.5	3.6687e-07	8.10379e-06	22	--	Cula0035032
ko00010	Glycolysis / Gluconeogenesis	22/346	273/15031	3.5	3.6687e-07	8.10379e-06	22	--	NewGene_16072
ko00010	Glycolysis / Gluconeogenesis	22/346	273/15031	3.5	3.6687e-07	8.10379e-06	22	--	NewGene_280
ko00010	Glycolysis / Gluconeogenesis	22/346	273/15031	3.5	3.6687e-07	8.10379e-06	22	--	NewGene_6701
ko00010	Glycolysis / Gluconeogenesis	22/346	273/15031	3.5	3.6687e-07	8.10379e-06	22	--	NewGene_996
ko01212	Fatty acid metabolism	15/346	132/15031	4.94	3.75542e-07	8.10379e-06	15	--	Cula0001058
ko01212	Fatty acid metabolism	15/346	132/15031	4.94	3.75542e-07	8.10379e-06	15	--	Cula0001655
ko01212	Fatty acid metabolism	15/346	132/15031	4.94	3.75542e-07	8.10379e-06	15	--	Cula0002287
ko01212	Fatty acid metabolism	15/346	132/15031	4.94	3.75542e-07	8.10379e-06	15	--	Cula0004929
ko01212	Fatty acid metabolism	15/346	132/15031	4.94	3.75542e-07	8.10379e-06	15	--	Cula0006611
ko01212	Fatty acid metabolism	15/346	132/15031	4.94	3.75542e-07	8.10379e-06	15	--	Cula0008672
ko01212	Fatty acid metabolism	15/346	132/15031	4.94	3.75542e-07	8.10379e-06	15	--	Cula0013413
ko01212	Fatty acid metabolism	15/346	132/15031	4.94	3.75542e-07	8.10379e-06	15	--	Cula0014402
ko01212	Fatty acid metabolism	15/346	132/15031	4.94	3.75542e-07	8.10379e-06	15	--	Cula0015187
ko01212	Fatty acid metabolism	15/346	132/15031	4.94	3.75542e-07	8.10379e-06	15	--	Cula0023747
ko01212	Fatty acid metabolism	15/346	132/15031	4.94	3.75542e-07	8.10379e-06	15	--	Cula0025834
ko01212	Fatty acid metabolism	15/346	132/15031	4.94	3.75542e-07	8.10379e-06	15	--	Cula0026855
ko01212	Fatty acid metabolism	15/346	132/15031	4.94	3.75542e-07	8.10379e-06	15	--	Cula0028466
ko01212	Fatty acid metabolism	15/346	132/15031	4.94	3.75542e-07	8.10379e-06	15	--	Cula0029882
ko01212	Fatty acid metabolism	15/346	132/15031	4.94	3.75542e-07	8.10379e-06	15	--	NewGene_3961
