# Supplementary material for: Enhanced Polar Auxin Transport and Reduced Brassinosteroid Activity Drive Internode Elongation in Chinese Fir (Cunninghamia lanceolata)
Source: Plants (Basel). 2026 May 5;15(9):1411. doi: 10.3390/plants15091411 (PMC13164657; doi:10.3390/plants15091411)
Supplement: Supplementary file 1 [file plants-15-01411-s001.zip › Table S6. Top 20 (Degree) genes in Pink Module.xlsx]

## Sheet: sheet1
Table S6. Top 20 (Degree) genes in Pink Module
ID	Degree	Adjcent to Cl15187	Function Category	C1_LB_FPKM	C11_LB_FPKM	C1_UP_FPKM	C11_UP_FPKM	C1_AB_FPKM	C11_AB_FPKM
(Cl15187)_ECR	189	--	VLCFA elongation	175.338	151.242	77.5882	62.2863	137.047	167.44
(Cl24641)_TSC10A	153	T	VLCFA elongation	10.3942	12.5024	0.089422	0.115619	8.47659	12.6559
(Cl31243)_KCS1	149	T	VLCFA elongation	32.1286	40.7708	1.23114	1.09872	25.6104	45.1344
(Cl21888)_TSC10A	134	T	VLCFA elongation	16.6626	15.2583	0.257129	0.424656	13.4169	15.3643
(NG_11118)_TSC10B	97	T	VLCFA elongation	150.982	142.592	4.75742	2.10211	117.437	86.2525
(Cl09221)_TSC10B	82	T	VLCFA elongation	58.8694	76.4597	0.771866	2.10122	48.5011	72.2389
(Cl08822)_DCR	94	T	VLCFA modification	216.085	212.734	80.4395	72.2572	180.004	241.796
(Cl09363)_At5g33370	78	T	VLCFA modification	110.622	138.962	4.75528	14.6634	77.8672	160.094
(Cl18958)_WSD1	72	T	VLCFA modification	48.7231	54.259	0.609143	1.33984	37.0674	48.0043
(Cl11966)_WSD1	63	T	VLCFA modification	53.4584	50.7516	0.557839	0.45028	39.6164	50.4872
(NG_10946)_CYP86B1	60	T	VLCFA modification	23.5791	20.7659	0.067926	0.183418	6.47622	15.0921
(NG_10942)_CYP86B1	57	T	VLCFA modification	10.7548	16.5908	0.46618	0.694223	9.58575	16.9795
(Cl28169)_ABCG11	106	T	VLCFA transport	34.158	42.9645	9.23833	11.554	27.6493	48.704
(Cl02596)_ABCG39	38	T	VLCFA transport	38.7644	45.5363	13.9469	13.1268	32.3723	53.2634
(Cl02838)_TBL5	51	T	Cell wall modification	15.5492	19.8162	5.17421	4.45011	12.8859	20.3763
(Cl23747)_FATB1	108	T	Initiation of fatty acid synthesis	14.7335	15.0466	3.69394	1.33619	13.1839	17.1676
(Cl09641)_GLIP5	137	T	GDSL esterase	13.4154	15.0546	1.74537	1.71418	9.31614	17.0445
(Cl15574)_At5g03610	61	T	GDSL esterase	117.714	95.6157	32.1664	25.6521	85.3452	113.925
(Cl00610)_At1g28570	50	T	GDSL esterase	5.38389	7.64327	0.180595	0.158599	5.01971	6.91862
(Cl26113)_10HGO	124	T	Terpenoid metabolism	19.6433	19.3862	3.10954	2.85001	12.9806	18.5522
